# Supplementary material for: Age and lunar cycle predict harbor porpoise bycatch in the south-western Baltic Sea
Source: PeerJ. 2021 Oct 27;9:e12284. doi: 10.7717/peerj.12284 (PMC8556710; doi:10.7717/peerj.12284)
Supplement: Supplemental Information 1 [file peerj-09-12284-s001.xlsx]

## Sheet: Rawdata
ID	Species	Sex	Date	Location	Coordinates	Max windspeed in m/s	Precipitation in mm	Lunar status	Lunar illumination	Lunar - Waxing or waning	Lunar phase	Sea	Age (estimated)	Age (determined)
Pp1	PHOC PHO	Female	1987-10-02	Fehmarn, Flügge	54.433683, 11.002642	12.2	0	4	0.73	Waxing	4	Baltic Sea	Juvenile	0.00
Pp2	PHOC PHO	Female	1987-12-07	Eckernförder Bucht Netzfang Kattegat	54.500897, 10.030332	14.4	0	5	0.95	Waning	5	Baltic Sea	Juvenile	0.25
Pp3	PHOC PHO	Female	1988-11-24	Schlei, Maasholm	54.670838, 10.051751	no data available		5	0.99	Waning	5	Baltic Sea	Juvenile	0.25
Pp4	PHOC PHO	Male	1989-04-21	Hohwachter Bucht	54.334191, 10.670489	8.2	0.5	5	1	Full	5	Baltic Sea	Juvenile	1.75
Pp5	PHOC PHO	Female	1989-08-11	Kieler Förde, Schönberger Strand	54.421306, 10.425429	15.4	0	3	0.67	Waxing	4	Baltic Sea	Juvenile
Pp6	PHOC PHO	Female	1989-11-17	Kieler Bucht, Heiligenhafen	54.390542, 10.977476	10.8	0	6	0.77	Waning	6	Baltic Sea
Pp7	PHOC PHO	Male	1989-11-21	Fehmarn, westich Fehmarn	54.484629, 10.995998	13	0	7	0.38	Waning	7	Baltic Sea	Adult
Pp8	PHOC PHO	Female	1989-12-14	Eckernförder Bucht, Eckernförde	54.500897, 10.030332	9.8	36	5	0.96	Waning	5	Baltic Sea	Adult
Pp9	PHOC PHO	Female	1990-02-16	Schlei, Maasholm	54.670838, 10.051751	no data available		6	0.63	Waning	6	Baltic Sea
Pp10	PHOC PHO	Female	1990-05-05	Kieler Bucht, Heiligenhafen	54.390542, 10.977476	5.3	0	4	0.83	Waxing	4	Baltic Sea	Adult
Pp11	PHOC PHO	Female	1990-05-07	Kieler Förde	54.442394, 10.227267	7.7	0	5	0.95	Waxing	5	Baltic Sea	Adult
Pp12	PHOC PHO	Female	1990-05-08	Fehmarn, nördlich	54.534115, 11.132950	10.1	0	5	0.98	Waxing	5	Baltic Sea
Pp13	PHOC PHO	NB	1990-06-11	Kieler Bucht, Heiligenhafen	54.390542, 10.977476	10.1	0	5	0.92	Waning	5	Baltic Sea		6.00
Pp14	PHOC PHO	Male	1990-07-13	Flensburger Förde, Langballigau, Kalkgrund	54.830812, 9.672137	no data available	0	6	0.72	Waning	6	Baltic Sea	Adult
Pp15	PHOC PHO	Female	1990-08-07	Schlei, Schleimünde, Ansteuerung	54.670838, 10.051751	no data available		5	0.99	Waning	5	Baltic Sea	Neonate	0.00
Pp16	PHOC PHO	Female	1990-08-07	Schlei, Schleimünde, Ansteuerung	54.670838, 10.051751	no data available		5	0.99	Waning	5	Baltic Sea	Adult	6.00
Pp17	PHOC PHO	Female	1990-08-12	Hohwachter Bucht	54.334191, 10.670489	8	1	6	0.64	Waning	6	Baltic Sea	Adult
Pp18	PHOC PHO	Male	1990-09-04	Schlei, Schleimünde	54.684077, 10.052474	no data available		5	1	Waxing	5	Baltic Sea	Juvenile	0.00
Pp19	PHOC PHO	Male	1990-09-10	Kieler Bucht, Schlei, Schleimündung, Schönhagen, Steillküste	54.633906, 10.047708	no data available		6	0.66	Waning	6	Baltic Sea	Adult	16.50
Pp20	PHOC PHO	Female	1990-09-14	Geltinger Bucht, Falshöft	54.774007, 9.977012	no data available	0	8	0.22	Waning	8	Baltic Sea	Juvenile	0.00
Pp21	PHOC PHO	Female	1990-09-25	Schlei, Maasholm	54.670838, 10.051751	no data available		2	0.35	Waxing	2	Baltic Sea	Juvenile	0.25
Pp22	PHOC PHO	Male	1990-09-26	Geltinger Bucht, Falshöft	54.774007, 9.977012	no data available	1.5	3	0.44	Waxing	3	Baltic Sea	Juvenile	1.25
Pp23	PHOC PHO	Male	1990-11-13	54,4399986; 10,8120003	54.4399986, 10.8120003	11.3	3.1	8	0.14	Waning	8	Baltic Sea	Juvenile	0.50
Pp24	PHOC PHO	Female	1990-11-19	Eckernförder Bucht, Eckernförde	54.500897, 10.030332	13.9	3.4	1	0.04	Waxing	1	Baltic Sea	Juvenile	0.50
Pp25	PHOC PHO	Female	1991-03-16	54,5050011; 10,8500004	54.5050011, 10.8500004	13	0	1	0	New	1	Baltic Sea	Juvenile	0.75
Pp26	PHOC PHO	Male	1991-03-20	54,6090012; 11,04	54.6090012, 11.04	15.1	8.7	2	0.2	Waxing	2	Baltic Sea	Juvenile	0.75
Pp27	PHOC PHO	Female	1991-04-11	54,4669991; 10,9169998	54.4669991, 10.9169998	12.3	0	8	0.13	Waning	8	Baltic Sea	Adult	3.00
Pp28	PHOC PHO	Female	1991-04-13	54,4080009; 10,8830004	54.4080009, 10.8830004	8.8	0	1	0.03	Waning	1	Baltic Sea	Juvenile	1.50
Pp29	PHOC PHO	Female	1991-05-01	Kieler Bucht, Heiligenhafen, Anlandung	54.390542, 10.977476	10	0	5	0.94	Waning	5	Baltic Sea	Adult	5.00
Pp30	PHOC PHO	Male	1991-05-11	Kieler Bucht, Heiligenhafen, Anlandung	54.390542, 10.977476	7.5	0	8	0.1	Waning	1	Baltic Sea	Juvenile	0.75
Pp31	PHOC PHO	Female	1991-05-18	Lübecker Bucht, 4 Sm östl. Dahmeshöved/18m WT	54.202752, 11.205910	8.7	0	2	0.24	Waxing	2	Baltic Sea	Adult	7.00
Pp32	PHOC PHO	Male	1991-06-01	Kieler Bucht, Heiligenhafen	54.390542, 10.977476	20	0	5	0.86	Waning	6	Baltic Sea	Juvenile	0.75
Pp33	PHOC PHO	Female	1991-07-18	Flensburger Förde, Hasselberg; 54,6753006; 10,0361004	54.6753006, 10.0361004	no data available	8.3	3	0.5	Waxing	3	Baltic Sea	Juvenile	0.75
Pp34	PHOC PHO	Male	1991-07-31	Schlei, Maasholm	54.670838, 10.051751	no data available		6	0.8	Waning	6	Baltic Sea	Juvenile	0.75
Pp35	PHOC PHO	Male	1991-08-03	54,5; 10,7329998	54.5, 10.7329998	8.2	0	7	0.5	Waning	7	Baltic Sea	Adult	2.30
Pp36	PHOC PHO	Female	1991-08-06	54,4669991; 10,783	54.4669991, 10.783	10	10.2	8	0.18	Waning	8	Baltic Sea	Juvenile	0.90
Pp37	PHOC PHO	Female	1991-08-13	Flensburger Förde, Kronsgaard	54.733259, 9.997057	no data available	0.3	1	0.15	Waxing	2	Baltic Sea	Juvenile	1.25
Pp38	PHOC PHO	Female	1991-08-21	Geltinger Bucht, Falshöft	54.774007, 9.977012	no data available	0	4	0.86	Waxing	4	Baltic Sea	Juvenile	0.90
Pp39	PHOC PHO	Male	1991-08-25	Eckernförder Bucht, Damp	54.581583, 10.043187	11.8	0	5	1	Full	5	Baltic Sea	Juvenile	0.90
Pp40	PHOC PHO	Female	1991-08-29	Schlei, Maasholm, Olpenitz	54.670838, 10.051751	no data available		6	0.83	Waning	6	Baltic Sea	Juvenile	0.00
Pp41	PHOC PHO	Male	1991-10-07	Flensburger Förde, Golsmaas	54.750751, 9.994145	no data available	0	1	0	New	1	Baltic Sea	Juvenile	1.25
Pp42	PHOC PHO	Male	1991-10-16	Schlei, Maasholm, Mühlenholz	54.670838, 10.051751	no data available		3	0.57	Waxing	3	Baltic Sea	Juvenile	1.00
Pp43	PHOC PHO	Female	1991-11-18	s. coordinates				4	0.85	Waxing	4	Baltic Sea	Juvenile	0.25
Pp44	PHOC PHO	Male	1991-11-21	Flensburger Förde, Golsmaas	54.750751, 9.994145	no data available	0	5	1	Full	5	Baltic Sea	Juvenile	0.50
Pp45	PHOC PHO	Male	1991-12-05	Kieler Förde, Laboe	54.416234, 10.214120	14.9	0	1	0.01	Waning	1	Baltic Sea	Juvenile	1.25
Pp46	PHOC PHO	Male	1991-12-05	Kieler Förde, Laboe	54.416234, 10.214120	14.9	0	1	0.01	Waning	1	Baltic Sea	Adult	5.25
Pp47	PHOC PHO	Male	1992-03-19	Fehmarn, Belt 25 m nördl. Tonne 5	54.647460, 11.010974	9	0.3	5	0.99	Waning	5	Baltic Sea	Juvenile	0.50
Pp48	PHOC PHO	Female	1992-03-19	Fehmarn, Belt, 2 NM nördl. Tonne 5	54.647460, 11.010974	9	0.3	5	0.99	Waning	5	Baltic Sea	Adult
Pp49	PHOC PHO	Female	1992-05-20	Hohwachter Bucht	54.334191, 10.670489	8.1	0	5	0.86	Waning	6	Baltic Sea	Juvenile	0.00
Pp50	PHOC PHO	Female	1992-05-20	54,4830017; 10,7419996	54.4830017, 10.7419996	8.1	0	5	0.86	Waning	6	Baltic Sea	Adult	2.00
Pp51	PHOC PHO	Female	1992-08-04	nb				2	0.39	Waxing	3	Baltic Sea	Juvenile
Pp52	PHOC PHO	Male	1992-08-11	Schlei, Maasholm	54.670838, 10.051751	no data available		5	0.96	Waxing	5	Baltic Sea	Neonate
Pp53	PHOC PHO	Female	1993-02-11	Geltinger Bucht, Falshöft	54.774007, 9.977012	no data available	0	6	0.73	Waning	6	Baltic Sea	Juvenile
Pp54	PHOC PHO	Male	1993-11-02	Kieler Bucht, Schlei, Schleimündung, Schönhagen, Steillküste, Stellnetz, Plastil 55 mm, 1,5x3; 1,5x4	54.633906, 10.047708	no data available		5	0.92	Waning	5	Baltic Sea	Juvenile	2.00
Pp55	PHOC PHO	Female	1993-11-02	Kieler Bucht, Schlei, Schleimündung, Schönhagen, Steillküste Stellnetz, Plastil 55 mm	54.633906, 10.047708	no data available		5	0.92	Waning	5	Baltic Sea	Juvenile	3.00
Pp56	PHOC PHO	Male	1993-11-04	Geltinger Bucht, Falshöft, Stellnetz, Plastil 60 mm	54.774007, 9.977012	no data available	0	6	0.78	Waning	6	Baltic Sea	Juvenile	2.00
Pp57	PHOC PHO	Male	1994-04-30	Schlei, Maasholm	54.670838, 10.051751	no data available		6	0.72	Waning	6	Baltic Sea	Juvenile	3.00
Pp58	PHOC PHO	Female	1994-07-13	Kieler Bucht, Heiligenhafen	54.390542, 10.977476	10.3	0	2	0.22	Waxing	2	Baltic Sea	Juvenile	2.50
Pp59	PHOC PHO	Male	1994-09-18	Breitgrund	54.828489, 10.036642	9.3	0.6	5	0.98	Waxing	5	Baltic Sea	Juvenile	1.00
Pp60	PHOC PHO	Male	1994-09-19	Kieler Förde, Laboe	54.416234, 10.214120	6.7	0.3	5	1	Full	5	Baltic Sea	Juvenile	1.00
Pp61	PHOC PHO	Female	1994-09-26	Breitgrund	54.828489, 10.036642	11.8	0.6	6	0.65	Waning	6	Baltic Sea	Juvenile	2.00
Pp62	PHOC PHO	Female	1994-11-07	Eckernförder Bucht, Noer	54.478578, 9.998725	2.6	0.3	2	0.21	Waxing	2	Baltic Sea	Adult	12.50
Pp63	PHOC PHO	Male	1994-11-09	Breitgrund	54.828489, 10.036642	7.2	0	2	0.42	Waxing	3	Baltic Sea	Juvenile	2.00
Pp64	PHOC PHO	Female	1994-12-01	Breitgrund	54.828489, 10.036642	9.8	0	1	0.04	Waning	1	Baltic Sea	Adult	12.00
Pp65	PHOC PHO	Female	1995-04-26	Flensburger Förde, Langballingholz	54.830812, 9.672137	10.3	0	8	0.1	Waning	1	Baltic Sea	Juvenile	1.50
Pp66	PHOC PHO	Male	1995-05-12	54,5099983; 10,9379997	54.5099983, 10.9379997	11.3	0	5	0.92	Waxing	5	Baltic Sea	Adult	2.50
Pp67	PHOC PHO	Male	1995-10-09	Schlei, Maasholm	54.670838, 10.051751	no data available		5	0.99	Waning	5	Baltic Sea	Juvenile	2.00
Pp68	PHOC PHO	Female	1995-11-25	Lübecker Bucht, Niendorf (Timmendorfer Strand)	54.006006, 10.796721	8.9	0	1	0.12	Waxing	1	Baltic Sea	Adult	4.50
Pp69	PHOC PHO	Female	1996-07-30	Schlei, Maasholm	54.670838, 10.051751	no data available		5	1	Full	5	Baltic Sea	Juvenile	1.00
Pp70	PHOC PHO	Male	1996-08-30	Schlei, Maasholm, Maasholm, Seefischermarkt	54.670838, 10.051751	no data available		5	0.96	Waning	5	Baltic Sea	Adult	8.50
Pp71	PHOC PHO	Male	1996-09-03	Fehmarn, Flügge	54.433683, 11.002642	no data available	0	6	0.63	Waning	6	Baltic Sea	Adult	2.50
Pp72	PHOC PHO	Male	1996-09-09	Kieler Bucht, Heiligenhafen	54.390542, 10.977476	13.8	0	8	0.11	Waning	1	Baltic Sea	Juvenile	0.20
Pp73	PHOC PHO	Female	1996-09-09	Kieler Bucht, Heiligenhafen, von See	54.390542, 10.977476	13.8	0	8	0.11	Waning	1	Baltic Sea	Adult	7.50
Pp74	PHOC PHO	Female	1996-09-12	Schlei, Maasholm	54.670838, 10.051751	no data available		1	0	Waning	1	Baltic Sea	Juvenile	1.00
Pp75	PHOC PHO	Male	1997-06-16	Schlei, Maasholm	54.670838, 10.051751	no data available		4	0.8	Waxing	4	Baltic Sea	Juvenile
Pp76	PHOC PHO	Male	1997-08-04	Olpenitz, 54°39'44.15"N, 9°59'31.84"E	54.670838, 10.051751	no data available		1	0.01	Waxing	1	Baltic Sea	Juvenile	1.50
Pp77	PHOC PHO	Female	1997-08-05	Pfander		no data available		1	0.04	Waxing	1	Baltic Sea	Neonate
Pp78	PHOC PHO	Female	1997-09-26	Kieler Bucht, Heiligenhafen	54.390542, 10.977476	8	0	8	0.23	Waning	8	Baltic Sea	Juvenile
Pp79	PHOC PHO	Female	1997-11-09	54,5050011; 10,8500004	54.5050011, 10.8500004	11.8	0	3	0.67	Waxing	4	Baltic Sea	Juvenile	1.00
Pp80	PHOC PHO	Male	1998-01-07	Schlei, Kappeln	54.670838, 10.051751	21	5.6	4	0.71	Waxing	4	Baltic Sea	Juvenile	1.30
Pp81	PHOC PHO	Male	1998-07-30	Flensburger Förde, Kalkgrund	54.830812, 9.672137	no data available	13.9	2	0.4	Waxing	3	Baltic Sea	Juvenile	1.10
Pp82	PHOC PHO	Male	1998-08-31	Kieler Bucht, Heiligenhafen	54.390542, 10.977476	9.8	0	3	0.62	Waxing	3	Baltic Sea	Adult	10.10
Pp83	PHOC PHO	Male	1998-11-16	Kieler Bucht, Heiligenhafen	54.390542, 10.977476	12.6	0.2	1	0.07	Waning	1	Baltic Sea	Juvenile
Pp84	PHOC PHO	Female	1998-12-01	Schlei, Maasholm	54.670838, 10.051751	11.9	0	5	0.93	Waxing	5	Baltic Sea	Juvenile	1.30
Pp85	PHOC PHO	Male	1998-12-15	Schlei, Schleimünde, östlich	54.670838, 10.051751	13.8	0.5	8	0.11	Waning	1	Baltic Sea	Juvenile	1.40
Pp86	PHOC PHO	Male	1999-08-24	Fehmarn, Orth	54.436857, 11.057032	8	0	5	0.93	Waxing	5	Baltic Sea	Neonate	0.00
Pp87	PHOC PHO	Female	1999-09-02	Flensburg	54.821034, 9.442971	6.7	0	7	0.5	Waning	7	Baltic Sea	Juvenile	0.00
Pp88	PHOC PHO	Female	2000-03-01	Kieler Förde	54.442394, 10.227267	15.4	0.1	8	0.21	Waning	8	Baltic Sea	Juvenile	1.60
Pp89	PHOC PHO	Female	2000-06-22	Kieler Förde	54.442394, 10.227267	10.3	0	6	0.75	Waning	6	Baltic Sea	Juvenile	0.90
Pp90	PHOC PHO	Male	2000-10-08	Eckernförder Bucht	54.500897, 10.030332	7.7	1.9	4	0.77	Waxing	4	Baltic Sea	Juvenile	0.10
Pp91	PHOC PHO	Female	2001-01-10	Fehmarn, Wallnau	54.484629, 10.995998	10.7	0	5	0.99	Waning	5	Baltic Sea	Juvenile	0.50
Pp92	PHOC PHO	Male	2001-01-30	Kieler Förde, Strande, Strander Bucht	54.435568, 10.192078	3.6	0	2	0.29	Waxing	2	Baltic Sea	Juvenile	0.50
Pp93	PHOC PHO	Female	2001-08-07	Eckernförder Bucht, Damp, Bognes Eck	54.551493, 10.042265	13.5	10.5	5	0.91	Waning	5	Baltic Sea	Juvenile	1.00
Pp94	PHOC PHO	Male	2001-09-22	Hohwachter Bucht, Stellnetz	54.334191, 10.670489	4	0	2	0.31	Waxing	2	Baltic Sea	Juvenile
Pp95	PHOC PHO	Male	2002-06-18	Schlei, Maasholm	54.670838, 10.051751	25.4	12.3	3	0.5	Waxing	3	Baltic Sea	Juvenile	0.80
Pp96	PHOC PHO	Female	2002-07-30	54°4406´N, 10°03É Ihm Tiefe, Dennis: zwischen Geltinger Birk und Schleimünde	54.735000, 10.050000	no data available	0	6	0.68	Waning	6	Baltic Sea	Juvenile	1.00
Pp97	PHOC PHO	Male	2002-08-04	Geltinger Bucht, Falshöft	54.774007, 9.977012	7.8	1	8	0.22	Waning	8	Baltic Sea	Juvenile
Pp98	PHOC PHO	Male	2003-08-06	Geltinger Bucht, Gelting, Norgardholz	54.786116, 9.818110	6.6	0	3	0.63	Waxing	4	Baltic Sea	Neonate
Pp99	PHOC PHO	Female	2004-09-30	Kieler Förde, Friederichsort, Altbühlk	54.467534, 10.193607	8	0	5	0.96	Waning	5	Baltic Sea	Juvenile	0.50
Pp100	PHOC PHO	Female	2006-06-02	Eckernförder Bucht, Mittelgrund	54.500897, 10.030332	9.8	0.3	2	0.36	Waxing	2	Baltic Sea	Juvenile	1.00
Pp101	PHOC PHO	Female	2006-07-29	Hohwachter Bucht, Hotel Genuveser Schiff, Badestrand	54.334191, 10.670489	7.5	2.4	2	0.16	Waxing	2	Baltic Sea	Juvenile	0.90
Pp102	PHOC PHO	Female	2007-08-06	Kieler Förde, Hafen Kiel	54.442394, 10.227267	15.4	0	7	0.44	Waning	7	Baltic Sea	Juvenile	1.00
Pp103	PHOC PHO	Male	2007-09-20	Eckernförder Bucht, Steilküste 54 2726 / 09 5294	54.454333, 9.882333	19	4.5	3	0.58	Waxing	3	Baltic Sea	Neonate	0.10
Pp104	PHOC PHO	Female	2007-10-24	Eckernförder Bucht 54 28 55 / 09 51 10	54.500897, 10.030332	16.4	0	5	0.95	Waxing	5	Baltic Sea	Juvenile	1.20
Pp105	PHOC PHO	Male	2008-01-22	Ostsee, Stoller Grund Nord 54 32 30 / 10 11 68	54.54166667,10.20222222	17.3	0	5	1	Full	5	Baltic Sea	Juvenile	0.50
Pp106	PHOC PHO	Female	2008-07-20	Eckernförder Bucht, 54°27,341?N 009°52,112?E	54.459444, 9.869722	18.9	4.7	5	0.96	Waning	5	Baltic Sea	Juvenile	1.00
Pp107	PHOC PHO	Male	2008-08-01	Eckernförder Bucht, Eckernförde 54 27 930N 09 50 733E	54.4655,9.84555	13.9	0.7	1	0	New	1	Baltic Sea	Neonate	0.10
Pp108	PHOC PHO	Male	2008-08-11	Eckernförder Bucht, nähe Tonne 3B	54.500897, 10.030332	14.7	0.5	4	0.74	Waxing	4	Baltic Sea	Adult	4.00
Pp109	PHOC PHO	Female	2008-11-10	Eckernförder Bucht, Kurstrand 54 28 218N 09 50 677E	54.4703,9.84461667	26.1	14	4	0.89	Waxing	5	Baltic Sea	Juvenile
Pp110	PHOC PHO	Female	2008-11-19	Eckernförder Bucht, Eckernförde Sud, 54 27 837N 09 52 295E	54.46395,9.87158333	24.4	3.5	7	0.5	Waning	7	Baltic Sea	Juvenile
Pp111	PHOC PHO	Female	2009-07-29	Eckernförder Bucht	54.500897, 10.030332	12.8	1.5	3	0.56	Waxing	3	Baltic Sea	Juvenile
Pp112	PHOC PHO	Female	2009-07-29	Eckernförder Bucht	54.500897, 10.030332	12.8	1.5	3	0.56	Waxing	3	Baltic Sea	Juvenile
Pp113	PHOC PHO	Female	2009-08-12	Eckernförder Bucht	54.500897, 10.030332	18	0.8	6	0.64	Waning	6	Baltic Sea	Juvenile
Pp114	PHOC PHO	Male	2009-09-08	Eckernförder Bucht, Eckernförde	54.500897, 10.030332	9.1	0	5	0.86	Waning	6	Baltic Sea	Juvenile
Pp115	PHOC PHO	Male	2011-01-10	Eckernförder Bucht, Aschau	54.471019, 9.927550	12.3	1	2	0.4	Waxing	3	Baltic Sea	Juvenile
Pp116	PHOC PHO	Female	2011-05-09	Flensburger Förde	54.827783, 9.826580	no data available	0	2	0.35	Waxing	2	Baltic Sea	Juvenile
Pp117	PHOC PHO	Male	2011-08-17	Eckernförder Bucht, Eckernförde, Südstrand, WTD	54.459444, 9.869722	no data available	0	5	0.88	Waning	5	Baltic Sea	Juvenile	1.50
Pp118	PHOC PHO	Male	2011-08-18	Eckernförder Bucht, Eckernförde	54.500897, 10.030332	no data available	1.3	6	0.81	Waning	6	Baltic Sea	Juvenile	1.00
Pp119	PHOC PHO	Female	2011-10-07	Eckernförder Bucht	54.500897, 10.030332	18.9	2	4	0.81	Waxing	4	Baltic Sea	Adult	4.00
Pp120	PHOC PHO	Female	2012-07-21	54,5502014; 10,6521797	54.5502014, 10.6521797	15.8	2.7	1	0.06	Waxing	1	Baltic Sea	Juvenile
Pp121	PHOC PHO	Female	2012-10-05	Eckernförder Bucht, Eckernförder Hafen	54.500897, 10.030332	18.9	9.2	6	0.76	Waning	6	Baltic Sea	Juvenile
Pp122	PHOC PHO	Male	2013-10-22	Lübecker Bucht, Neustadt	54.086460, 10.812724	7.3	0.2	5	0.88	Waning	5	Baltic Sea	Juvenile
Pp123	PHOC PHO	Male	2015-07-16	Kieler Bucht, Heiligenhafen	54.390542, 10.977476	6.3	0	1	0	New	1	Baltic Sea	Adult
Pp124	PHOC PHO	Female	2015-08-01	Schwedeneck, Krusendorf	54.487585, 10.057679	9.6	0	5	0.98	Waning	5	Baltic Sea	Juvenile
Pp125	PHOC PHO	Male	2015-09-04	Kieler Bucht, Heiligenhafen	54.390542, 10.977476	12	1.3	6	0.61	Waning	7	Baltic Sea	Juvenile	1
Pp126	PHOC PHO	Female	2015-09-26	Schlei, Maasholm	54.670838, 10.051751	8.2	0	5	0.96	Waxing	5	Baltic Sea	Juvenile
Pp127	PHOC PHO	Male	2015-10-21	Schlei, Maasholm	54.670838, 10.051751	10.1	0	3	0.57	Waxing	3	Baltic Sea	Juvenile
Pp128	PHOC PHO	Male	2015-10-21	Schlei, Maasholm	54.670838, 10.051751	10.1	0	3	0.57	Waxing	3	Baltic Sea	Neonate
Pp129	PHOC PHO	Male	2015-10-23					4	0.78	Waxing	4	Baltic Sea	Juvenile
Pp130	PHOC PHO	Male	2015-10-23					4	0.78	Waxing	4	Baltic Sea	Juvenile
Pp131	PHOC PHO	Male	2016-02-14	Eckernförder Bucht, Eckernförde	54.500897, 10.030332	18.5	1.6	2	0.36	Waxing	2	Baltic Sea	Juvenile
Pp132	PHOC PHO	Female	2016-03-09	Flensburg	54.821034, 9.442971	no data available	0	1	0	New	1	Baltic Sea	Juvenile
Pp133	PHOC PHO	Male	2016-04-06	Kieler Bucht, Heiligenhafen	54.390542, 10.977476	16.2	0.6	1	0.02	Waning	1	Baltic Sea	Juvenile
Pp134	PHOC PHO	Female	2016-07-19	Eckernförde	54.500897, 10.030332	8.1	0	5	1	Full	5	Baltic Sea	Neonate
Pp135	PHOC PHO	Female	2016-08-21	Kieler Förde, Strande	54.435568, 10.192078	16.1	1.5	5	0.88	Waning	5	Baltic Sea	Adult
Pp136	PHOC PHO	Male	2016-08-23	Eckernförde	54.500897, 10.030332	10.5	0	6	0.69	Waning	6	Baltic Sea	Juvenile
Pp137	PHOC PHO	Female	2016-09-04	Kieler Bucht, Heiligenhafen	54.390542, 10.977476	10	3	1	0.09	Waxing	1	Baltic Sea	Juvenile
Pp138	PHOC PHO	Female	2016-09-15	Kieler Bucht, Schönberger Strand	54.421306, 10.425429	14.4	0	5	0.98	Waxing	5	Baltic Sea	Juvenile
Pp139	PHOC PHO	Male	2016-11-09	Kieler Bucht, Heiligenhafen	54.390542, 10.977476	13.7	0	3	0.67	Waxing	4	Baltic Sea	Juvenile
Pp140	PHOC PHO	Male	2016-11-18	Eckernförder Bucht	54.500897, 10.030332	20.4	0.4	6	0.79	Waning	6	Baltic Sea	Juvenile

## Sheet: Precipitation
Precipitation in mm	Group
0	Nobycatch
0	Nobycatch
10,8	Nobycatch
0,4	Nobycatch
12,7	Nobycatch
3,7	Nobycatch
3,2	Nobycatch
0,2	Nobycatch
0	Nobycatch
0,4	Nobycatch
1,4	Nobycatch
0	Nobycatch
0	Nobycatch
0	Nobycatch
0	Nobycatch
0	Nobycatch
7,8	Nobycatch
0	Nobycatch
0	Nobycatch
0	Nobycatch
0	Nobycatch
0	Nobycatch
0	Nobycatch
0	Nobycatch
0	Nobycatch
0	Nobycatch
0	Nobycatch
0	Nobycatch
0	Nobycatch
0	Nobycatch
0	Nobycatch
0	Nobycatch
0	Nobycatch
0,5	Nobycatch
7,3	Nobycatch
0,1	Nobycatch
1,6	Nobycatch
0,1	Nobycatch
3	Nobycatch
0,3	Nobycatch
0	Nobycatch
0	Nobycatch
0	Nobycatch
0	Nobycatch
0	Nobycatch
0	Nobycatch
2,9	Nobycatch
0	Nobycatch
0	Nobycatch
0	Nobycatch
0	Nobycatch
0	Nobycatch
16,9	Nobycatch
10,9	Nobycatch
13,6	Nobycatch
0	Nobycatch
0	Nobycatch
0	Nobycatch
26,8	Nobycatch
0	Nobycatch
0	Nobycatch
0	Nobycatch
0	Nobycatch
0	Nobycatch
0	Nobycatch
2,9	Nobycatch
0	Nobycatch
3	Nobycatch
0,1	Nobycatch
0	Nobycatch
0	Nobycatch
5,9	Nobycatch
4,3	Nobycatch
0	Nobycatch
0	Nobycatch
3	Nobycatch
0,4	Nobycatch
0	Nobycatch
0	Nobycatch
0	Nobycatch
2,3	Nobycatch
3,9	Nobycatch
0,6	Nobycatch
0	Nobycatch
0	Nobycatch
0,2	Nobycatch
3,8	Nobycatch
0,6	Nobycatch
0,2	Nobycatch
48,4	Nobycatch
2,4	Nobycatch
0,3	Nobycatch
5,3	Nobycatch
4	Nobycatch
25,1	Nobycatch
0	Nobycatch
0,3	Nobycatch
4,1	Nobycatch
8,6	Nobycatch
1,2	Nobycatch
2,4	Nobycatch
0,4	Nobycatch
1	Nobycatch
0,2	Nobycatch
13,3	Nobycatch
1,7	Nobycatch
0,2	Nobycatch
0	Nobycatch
0	Nobycatch
0	Nobycatch
0	Nobycatch
0	Nobycatch
0,3	Nobycatch
3	Nobycatch
0,2	Nobycatch
0	Nobycatch
0	Nobycatch
0	Nobycatch
1,6	Nobycatch
0	Nobycatch
0	Nobycatch
0	Nobycatch
0	Nobycatch
0	Nobycatch
0	Nobycatch
0	Nobycatch
0,9	Nobycatch
0,1	Nobycatch
1,8	Nobycatch
0,1	Nobycatch
0	Nobycatch
0	Nobycatch
0	Nobycatch
0	Nobycatch
0	Nobycatch
0	Nobycatch
0,9	Nobycatch
0,1	Nobycatch
0,1	Nobycatch
0,5	Nobycatch
4,7	Nobycatch
22,6	Nobycatch
12,6	Nobycatch
8,7	Nobycatch
15,3	Nobycatch
5,2	Nobycatch
0,7	Nobycatch
5,5	Nobycatch
2,6	Nobycatch
5,6	Nobycatch
0,3	Nobycatch
1	Nobycatch
5,3	Nobycatch
24,3	Nobycatch
0	Nobycatch
3,2	Nobycatch
0,2	Nobycatch
7,1	Nobycatch
0,6	Nobycatch
0,4	Nobycatch
4,8	Nobycatch
0	Nobycatch
0,2	Nobycatch
4,9	Nobycatch
0	Nobycatch
0	Nobycatch
0	Nobycatch
0,2	Nobycatch
0	Nobycatch
0,4	Nobycatch
6	Nobycatch
13,1	Nobycatch
6,7	Nobycatch
0	Nobycatch
1,4	Nobycatch
0,5	Nobycatch
9,1	Nobycatch
0,9	Nobycatch
2,1	Nobycatch
0	Nobycatch
0	Nobycatch
0	Nobycatch
0	Nobycatch
0	Nobycatch
3,3	Nobycatch
0	Nobycatch
1,2	Nobycatch
2,3	Nobycatch
0,3	Nobycatch
0,4	Nobycatch
0	Nobycatch
0	Nobycatch
0,1	Nobycatch
0	Nobycatch
0	Nobycatch
1,1	Nobycatch
0,1	Nobycatch
7,9	Nobycatch
3,5	Nobycatch
4	Nobycatch
15,7	Nobycatch
3,5	Nobycatch
0	Nobycatch
0	Nobycatch
0	Nobycatch
0,2	Nobycatch
0	Nobycatch
4,2	Nobycatch
0,7	Nobycatch
2,1	Nobycatch
10,3	Nobycatch
0,4	Nobycatch
11,3	Nobycatch
5,1	Nobycatch
0,3	Nobycatch
0	Nobycatch
0	Nobycatch
8,6	Nobycatch
2,2	Nobycatch
0	Nobycatch
0	Nobycatch
4	Nobycatch
0	Nobycatch
0,1	Nobycatch
0	Nobycatch
0,6	Nobycatch
1	Nobycatch
0	Nobycatch
0	Nobycatch
0	Nobycatch
0	Nobycatch
0	Nobycatch
0	Nobycatch
0	Nobycatch
0,2	Nobycatch
2,1	Nobycatch
0,4	Nobycatch
0,2	Nobycatch
0,2	Nobycatch
0	Nobycatch
1,8	Nobycatch
0,1	Nobycatch
0	Nobycatch
0	Nobycatch
0	Nobycatch
0	Nobycatch
0	Nobycatch
0	Nobycatch
0	Nobycatch
1,3	Nobycatch
6,6	Nobycatch
0	Nobycatch
2,9	Nobycatch
2,6	Nobycatch
0,9	Nobycatch
0,6	Nobycatch
2,9	Nobycatch
0,7	Nobycatch
0	Nobycatch
0	Nobycatch
1,2	Nobycatch
0	Nobycatch
0,1	Nobycatch
0	Nobycatch
0	Nobycatch
0	Nobycatch
0	Nobycatch
0	Nobycatch
0	Nobycatch
0	Nobycatch
0	Nobycatch
5,8	Nobycatch
1,3	Nobycatch
0	Nobycatch
0	Nobycatch
0	Nobycatch
0,1	Nobycatch
0	Nobycatch
0	Nobycatch
0	Nobycatch
0	Nobycatch
0	Nobycatch
0	Nobycatch
0	Nobycatch
0	Nobycatch
0	Nobycatch
0	Nobycatch
4,3	Nobycatch
0	Nobycatch
4,4	Nobycatch
3,1	Nobycatch
2,3	Nobycatch
1,1	Nobycatch
1,8	Nobycatch
0,1	Nobycatch
1,4	Nobycatch
1,3	Nobycatch
3,3	Nobycatch
0	Nobycatch
2,4	Nobycatch
5,9	Nobycatch
0,1	Nobycatch
0	Nobycatch
0	Nobycatch
0	Nobycatch
0	Nobycatch
0	Nobycatch
0,1	Nobycatch
5,3	Nobycatch
0	Nobycatch
1,6	Nobycatch
1,3	Nobycatch
4,7	Nobycatch
8,5	Nobycatch
2	Nobycatch
2,6	Nobycatch
0	Nobycatch
0	Nobycatch
0	Nobycatch
0	Nobycatch
0	Nobycatch
0	Nobycatch
20,1	Nobycatch
2,3	Nobycatch
0,2	Nobycatch
0	Nobycatch
0	Nobycatch
0	Nobycatch
0	Nobycatch
0	Nobycatch
0	Nobycatch
0	Nobycatch
0	Nobycatch
4,5	Nobycatch
1,9	Nobycatch
1,2	Nobycatch
1,5	Nobycatch
0,1	Nobycatch
0	Nobycatch
0	Nobycatch
0	Nobycatch
0	Nobycatch
0,3	Nobycatch
0,4	Nobycatch
12,8	Nobycatch
8,1	Nobycatch
2,8	Nobycatch
3,3	Nobycatch
3	Nobycatch
2	Nobycatch
0,6	Nobycatch
0	Nobycatch
0,8	Nobycatch
9,4	Nobycatch
0,9	Nobycatch
0,2	Nobycatch
0	Nobycatch
0	Nobycatch
0	Nobycatch
0	Nobycatch
0	Nobycatch
0	Nobycatch
0,1	Nobycatch
2,1	Nobycatch
10,4	Nobycatch
0,9	Nobycatch
0,3	Nobycatch
1,3	Nobycatch
6,3	Nobycatch
0,1	Nobycatch
4,9	Nobycatch
7,5	Nobycatch
1,8	Nobycatch
1,4	Nobycatch
3,5	Nobycatch
10,1	Nobycatch
0	Nobycatch
12,3	Nobycatch
0,3	Nobycatch
4,6	Nobycatch
0,2	Nobycatch
11,7	Nobycatch
6,1	Nobycatch
0	Nobycatch
8,3	Nobycatch
2,1	Nobycatch
10,1	Nobycatch
1,6	Nobycatch
0	Nobycatch
6	Nobycatch
3,5	Nobycatch
8,8	Nobycatch
1,1	Nobycatch
0	Nobycatch
0,3	Nobycatch
0,3	Nobycatch
0	Nobycatch
0	Nobycatch
0	Nobycatch
0	Nobycatch
0	Nobycatch
0	Nobycatch
2,1	Nobycatch
5,1	Nobycatch
8,8	Nobycatch
12,3	Nobycatch
0,7	Nobycatch
0	Nobycatch
0	Nobycatch
3,4	Nobycatch
16,5	Nobycatch
32,1	Nobycatch
7,1	Nobycatch
0	Nobycatch
0,5	Nobycatch
0,5	Nobycatch
0,1	Nobycatch
13,5	Nobycatch
1,2	Nobycatch
4,2	Nobycatch
2,4	Nobycatch
0,5	Nobycatch
0,3	Nobycatch
1,8	Nobycatch
4,3	Nobycatch
2,1	Nobycatch
7,4	Nobycatch
0,9	Nobycatch
0,4	Nobycatch
2,9	Nobycatch
0,5	Nobycatch
0	Nobycatch
5,7	Nobycatch
3	Nobycatch
0	Nobycatch
1,3	Nobycatch
4,4	Nobycatch
1,6	Nobycatch
4,6	Nobycatch
0,7	Nobycatch
0	Nobycatch
0	Nobycatch
7,3	Nobycatch
6,9	Nobycatch
0,3	Nobycatch
0	Nobycatch
0	Nobycatch
2,3	Nobycatch
0	Nobycatch
0	Nobycatch
2,5	Nobycatch
3,7	Nobycatch
1,5	Nobycatch
0	Nobycatch
0	Nobycatch
0	Nobycatch
0	Nobycatch
0	Nobycatch
0	Nobycatch
0,7	Nobycatch
0,8	Nobycatch
1,1	Nobycatch
9,3	Nobycatch
0,4	Nobycatch
1,7	Nobycatch
1,9	Nobycatch
4,1	Nobycatch
6,9	Nobycatch
4,4	Nobycatch
1,8	Nobycatch
2,7	Nobycatch
0,1	Nobycatch
0	Nobycatch
17,1	Nobycatch
0	Nobycatch
3,5	Nobycatch
0,1	Nobycatch
1,5	Nobycatch
0	Nobycatch
6	Nobycatch
4,6	Nobycatch
1,5	Nobycatch
0,4	Nobycatch
2,7	Nobycatch
0,1	Nobycatch
0	Nobycatch
0	Nobycatch
0	Nobycatch
0	Nobycatch
0	Nobycatch
0	Nobycatch
0,1	Nobycatch
9,3	Nobycatch
0	Nobycatch
3,1	Nobycatch
0,2	Nobycatch
0	Nobycatch
3,9	Nobycatch
14,5	Nobycatch
0,5	Nobycatch
4,3	Nobycatch
6,1	Nobycatch
0	Nobycatch
0	Nobycatch
0	Nobycatch
0	Nobycatch
0	Nobycatch
0	Nobycatch
10,1	Nobycatch
0	Nobycatch
0,1	Nobycatch
0	Nobycatch
0	Nobycatch
0	Nobycatch
0	Nobycatch
0,9	Nobycatch
0	Nobycatch
2,7	Nobycatch
0,8	Nobycatch
0,2	Nobycatch
0	Nobycatch
0	Nobycatch
0	Nobycatch
0,1	Nobycatch
0,3	Nobycatch
0,1	Nobycatch
0	Nobycatch
0,7	Nobycatch
7,3	Nobycatch
9,3	Nobycatch
0,2	Nobycatch
0,3	Nobycatch
0,8	Nobycatch
7,2	Nobycatch
3,8	Nobycatch
7,3	Nobycatch
7,6	Nobycatch
2,7	Nobycatch
5,1	Nobycatch
0,5	Nobycatch
0,5	Nobycatch
0,1	Nobycatch
7,3	Nobycatch
2,3	Nobycatch
0	Nobycatch
0,6	Nobycatch
0	Nobycatch
0	Nobycatch
0	Nobycatch
0	Nobycatch
0	Nobycatch
0	Nobycatch
0	Nobycatch
0	Nobycatch
0	Nobycatch
0,3	Nobycatch
0	Nobycatch
0	Nobycatch
0	Nobycatch
0	Nobycatch
0	Nobycatch
0	Nobycatch
2,5	Nobycatch
4,8	Nobycatch
6,2	Nobycatch
0,6	Nobycatch
6,2	Nobycatch
3,1	Nobycatch
0	Nobycatch
0	Nobycatch
0	Nobycatch
0,2	Nobycatch
3	Nobycatch
6,7	Nobycatch
7,8	Nobycatch
11,7	Nobycatch
0	Nobycatch
0	Nobycatch
6,7	Nobycatch
14,2	Nobycatch
9	Nobycatch
8,4	Nobycatch
9,1	Nobycatch
11,6	Nobycatch
1,2	Nobycatch
0	Nobycatch
0,1	Nobycatch
8,8	Nobycatch
5,5	Nobycatch
0,2	Nobycatch
0	Nobycatch
0	Nobycatch
0,4	Nobycatch
0,3	Nobycatch
1,7	Nobycatch
0	Nobycatch
0	Nobycatch
0	Nobycatch
0	Nobycatch
4,2	Nobycatch
0	Nobycatch
4	Nobycatch
6,5	Nobycatch
4,1	Nobycatch
2,2	Nobycatch
7,2	Nobycatch
6,5	Nobycatch
0	Nobycatch
0,9	Nobycatch
7,6	Nobycatch
10,2	Nobycatch
1,9	Nobycatch
1,9	Nobycatch
5	Nobycatch
2,8	Nobycatch
1,7	Nobycatch
8,6	Nobycatch
3,4	Nobycatch
7,6	Nobycatch
0,5	Nobycatch
1	Nobycatch
0	Nobycatch
0	Nobycatch
0	Nobycatch
4,5	Nobycatch
2,2	Nobycatch
3,4	Nobycatch
3,2	Nobycatch
0	Nobycatch
0,6	Nobycatch
2,4	Nobycatch
2,3	Nobycatch
0,5	Nobycatch
0,4	Nobycatch
0,3	Nobycatch
1,7	Nobycatch
0,7	Nobycatch
1,9	Nobycatch
0,2	Nobycatch
1,2	Nobycatch
3,7	Nobycatch
0,7	Nobycatch
2,6	Nobycatch
2,3	Nobycatch
0,9	Nobycatch
0	Nobycatch
0,7	Nobycatch
0,8	Nobycatch
6,8	Nobycatch
0,6	Nobycatch
0,4	Nobycatch
0,4	Nobycatch
13,6	Nobycatch
2,9	Nobycatch
1,2	Nobycatch
0	Nobycatch
4,3	Nobycatch
2,1	Nobycatch
0	Nobycatch
0	Nobycatch
4	Nobycatch
9	Nobycatch
0,2	Nobycatch
1,4	Nobycatch
4,5	Nobycatch
0,4	Nobycatch
1,8	Nobycatch
0	Nobycatch
0	Nobycatch
0	Nobycatch
0	Nobycatch
0	Nobycatch
0	Nobycatch
0	Nobycatch
0	Nobycatch
0	Nobycatch
0	Nobycatch
0	Nobycatch
2,5	Nobycatch
0,2	Nobycatch
0	Nobycatch
0	Nobycatch
0	Nobycatch
0	Nobycatch
0,3	Nobycatch
0	Nobycatch
0	Nobycatch
0	Nobycatch
0	Nobycatch
0,2	Nobycatch
0,6	Nobycatch
0,3	Nobycatch
0	Nobycatch
0	Nobycatch
0	Nobycatch
0	Nobycatch
3,4	Nobycatch
0	Nobycatch
0,4	Nobycatch
0	Nobycatch
5,2	Nobycatch
0,4	Nobycatch
6,9	Nobycatch
0	Nobycatch
0	Nobycatch
0	Nobycatch
0	Nobycatch
0	Nobycatch
0	Nobycatch
0	Nobycatch
0	Nobycatch
0	Nobycatch
0	Nobycatch
0	Nobycatch
0	Nobycatch
0	Nobycatch
0	Nobycatch
17,6	Nobycatch
10,8	Nobycatch
1,1	Nobycatch
0	Nobycatch
0	Nobycatch
0	Nobycatch
0	Nobycatch
0	Nobycatch
2,9	Nobycatch
6	Nobycatch
1,6	Nobycatch
6	Nobycatch
9	Nobycatch
7,2	Nobycatch
5,2	Nobycatch
0,5	Nobycatch
2	Nobycatch
2,9	Nobycatch
11,9	Nobycatch
0,8	Nobycatch
0,6	Nobycatch
0	Nobycatch
0,1	Nobycatch
0,1	Nobycatch
0	Nobycatch
0	Nobycatch
0	Nobycatch
0	Nobycatch
0	Nobycatch
0	Nobycatch
0	Nobycatch
0	Nobycatch
0	Nobycatch
0,5	Nobycatch
1,6	Nobycatch
0	Nobycatch
0	Nobycatch
0	Nobycatch
1,8	Nobycatch
3,7	Nobycatch
0	Nobycatch
0	Nobycatch
0,2	Nobycatch
11,3	Nobycatch
0	Nobycatch
2,9	Nobycatch
1,4	Nobycatch
16,9	Nobycatch
3	Nobycatch
0	Nobycatch
1,9	Nobycatch
0,9	Nobycatch
0	Nobycatch
15,5	Nobycatch
0	Nobycatch
4,5	Nobycatch
8,2	Nobycatch
1,5	Nobycatch
9,5	Nobycatch
0	Nobycatch
3,3	Nobycatch
0	Nobycatch
0	Nobycatch
1,4	Nobycatch
13,1	Nobycatch
6,4	Nobycatch
1,7	Nobycatch
0	Nobycatch
6,8	Nobycatch
0	Nobycatch
3,3	Nobycatch
4,5	Nobycatch
0,1	Nobycatch
3,6	Nobycatch
5,3	Nobycatch
0	Nobycatch
0,1	Nobycatch
0,5	Nobycatch
0	Nobycatch
0	Nobycatch
0	Nobycatch
0	Nobycatch
0	Nobycatch
0	Nobycatch
0	Nobycatch
1,5	Nobycatch
0	Nobycatch
0	Nobycatch
0	Nobycatch
0	Nobycatch
0	Nobycatch
0	Nobycatch
2,3	Nobycatch
4	Nobycatch
5,5	Nobycatch
0	Nobycatch
0	Nobycatch
3,3	Nobycatch
2,4	Nobycatch
2,9	Nobycatch
0,4	Nobycatch
7,3	Nobycatch
0,1	Nobycatch
0	Nobycatch
2,7	Nobycatch
0,6	Nobycatch
0	Nobycatch
0,2	Nobycatch
0,7	Nobycatch
0,5	Nobycatch
0	Nobycatch
0	Nobycatch
0	Nobycatch
0	Nobycatch
4	Nobycatch
11	Nobycatch
4,5	Nobycatch
3,1	Nobycatch
1,6	Nobycatch
0,4	Nobycatch
0,1	Nobycatch
0,1	Nobycatch
0	Nobycatch
0	Nobycatch
0	Nobycatch
0	Nobycatch
0	Nobycatch
15,1	Nobycatch
4,2	Nobycatch
1,5	Nobycatch
9,5	Nobycatch
13,6	Nobycatch
6,1	Nobycatch
5,1	Nobycatch
0,6	Nobycatch
0	Nobycatch
0	Nobycatch
0	Nobycatch
0	Nobycatch
1,2	Nobycatch
12,4	Nobycatch
14,2	Nobycatch
8,3	Nobycatch
18,1	Nobycatch
12	Nobycatch
0	Nobycatch
3,4	Nobycatch
0	Nobycatch
0	Nobycatch
0	Nobycatch
0	Nobycatch
0	Nobycatch
0	Nobycatch
5,3	Nobycatch
0	Nobycatch
0	Nobycatch
0,2	Nobycatch
0	Nobycatch
2,3	Nobycatch
0,1	Nobycatch
0	Nobycatch
0	Nobycatch
1,4	Nobycatch
0,1	Nobycatch
2,3	Nobycatch
0,4	Nobycatch
10,7	Nobycatch
0	Nobycatch
0	Nobycatch
0	Nobycatch
0	Nobycatch
0	Nobycatch
0	Nobycatch
0	Nobycatch
0	Nobycatch
0,7	Nobycatch
1,3	Nobycatch
2,4	Nobycatch
4,5	Nobycatch
1,3	Nobycatch
0,5	Nobycatch
0	Nobycatch
2,7	Nobycatch
3,1	Nobycatch
0	Nobycatch
0,8	Nobycatch
0,2	Nobycatch
1,4	Nobycatch
0	Nobycatch
0	Nobycatch
0	Nobycatch
0,2	Nobycatch
0,1	Nobycatch
14,8	Nobycatch
0,1	Nobycatch
0	Nobycatch
0	Nobycatch
0,1	Nobycatch
4,5	Nobycatch
8	Nobycatch
3,8	Nobycatch
0,8	Nobycatch
0,4	Nobycatch
3,1	Nobycatch
2,1	Nobycatch
0,2	Nobycatch
3,1	Nobycatch
0,1	Nobycatch
0,1	Nobycatch
0	Nobycatch
0	Nobycatch
1,7	Nobycatch
0,4	Nobycatch
13	Nobycatch
1,7	Nobycatch
0,2	Nobycatch
0,7	Nobycatch
3,5	Nobycatch
7,1	Nobycatch
1,6	Nobycatch
0,9	Nobycatch
0,5	Nobycatch
2	Nobycatch
0	Nobycatch
0	Nobycatch
0	Nobycatch
1,6	Nobycatch
0	Nobycatch
0	Nobycatch
0	Nobycatch
0,3	Nobycatch
12,2	Nobycatch
0,3	Nobycatch
1,4	Nobycatch
2,3	Nobycatch
1,2	Nobycatch
1,8	Nobycatch
0	Nobycatch
3,1	Nobycatch
0,3	Nobycatch
3	Nobycatch
0	Nobycatch
0,3	Nobycatch
1	Nobycatch
0	Nobycatch
0	Nobycatch
0	Nobycatch
0	Nobycatch
0	Nobycatch
0,4	Nobycatch
0,1	Nobycatch
0	Nobycatch
0	Nobycatch
0	Nobycatch
1	Nobycatch
0	Nobycatch
0	Nobycatch
0	Nobycatch
0	Nobycatch
0	Nobycatch
0	Nobycatch
4,8	Nobycatch
0,8	Nobycatch
0	Nobycatch
0	Nobycatch
0	Nobycatch
0	Nobycatch
0	Nobycatch
0,1	Nobycatch
1,8	Nobycatch
2,1	Nobycatch
0,2	Nobycatch
8,3	Nobycatch
1,1	Nobycatch
0,1	Nobycatch
6,2	Nobycatch
4,7	Nobycatch
2,1	Nobycatch
0	Nobycatch
0,4	Nobycatch
1,1	Nobycatch
0	Nobycatch
0,1	Nobycatch
2,9	Nobycatch
3,4	Nobycatch
0,3	Nobycatch
8,8	Nobycatch
0,2	Nobycatch
0,2	Nobycatch
0,5	Nobycatch
0	Nobycatch
0	Nobycatch
0	Nobycatch
0	Nobycatch
0,3	Nobycatch
0,8	Nobycatch
0,3	Nobycatch
2,1	Nobycatch
7,4	Nobycatch
1,7	Nobycatch
9,6	Nobycatch
1,6	Nobycatch
0,1	Nobycatch
0	Nobycatch
0	Nobycatch
0	Nobycatch
4,8	Nobycatch
6,3	Nobycatch
4,3	Nobycatch
9,9	Nobycatch
0	Nobycatch
0	Nobycatch
0	Nobycatch
0	Nobycatch
0	Nobycatch
0	Nobycatch
0	Nobycatch
1	Nobycatch
1,7	Nobycatch
0	Nobycatch
0	Nobycatch
8,6	Nobycatch
0,6	Nobycatch
1,5	Nobycatch
0	Nobycatch
0	Nobycatch
0,8	Nobycatch
0	Nobycatch
2,6	Nobycatch
0	Nobycatch
0	Nobycatch
0	Nobycatch
0	Nobycatch
0	Nobycatch
8,8	Nobycatch
11,5	Nobycatch
1,8	Nobycatch
0,1	Nobycatch
0	Nobycatch
0,3	Nobycatch
1,1	Nobycatch
6,5	Nobycatch
14,2	Nobycatch
0,4	Nobycatch
0	Nobycatch
0	Nobycatch
0	Nobycatch
0,1	Nobycatch
0	Nobycatch
0	Nobycatch
0	Nobycatch
0	Nobycatch
0	Nobycatch
0	Nobycatch
0	Nobycatch
0	Nobycatch
0	Nobycatch
0,8	Nobycatch
5,3	Nobycatch
0,5	Nobycatch
0	Nobycatch
0	Nobycatch
0	Nobycatch
0	Nobycatch
0	Nobycatch
0	Nobycatch
0	Nobycatch
0	Nobycatch
0	Nobycatch
0	Nobycatch
0	Nobycatch
0	Nobycatch
0	Nobycatch
0	Nobycatch
0	Nobycatch
0	Nobycatch
2	Nobycatch
0	Nobycatch
0	Nobycatch
0	Nobycatch
0	Nobycatch
18,4	Nobycatch
0,5	Nobycatch
0	Nobycatch
0,7	Nobycatch
2,4	Nobycatch
0,5	Nobycatch
0	Nobycatch
0	Nobycatch
0	Nobycatch
0	Nobycatch
0	Nobycatch
0	Nobycatch
0	Nobycatch
0	Nobycatch
0	Nobycatch
0	Nobycatch
0	Nobycatch
0	Nobycatch
0	Nobycatch
0	Nobycatch
0	Nobycatch
0	Nobycatch
0	Nobycatch
8,1	Nobycatch
0,2	Nobycatch
6,8	Nobycatch
0	Nobycatch
5,3	Nobycatch
2,8	Nobycatch
0	Nobycatch
0	Nobycatch
0	Nobycatch
0	Nobycatch
4,8	Nobycatch
0,6	Nobycatch
0,3	Nobycatch
0	Nobycatch
0	Nobycatch
0	Nobycatch
0,9	Nobycatch
1,9	Nobycatch
1,3	Nobycatch
0	Nobycatch
1,3	Nobycatch
0	Nobycatch
0	Nobycatch
0	Nobycatch
0	Nobycatch
0	Nobycatch
41,3	Nobycatch
2,3	Nobycatch
0	Nobycatch
14,7	Nobycatch
0	Nobycatch
0	Nobycatch
0	Nobycatch
21,5	Nobycatch
1,1	Nobycatch
5,7	Nobycatch
0,2	Nobycatch
0	Nobycatch
0,2	Nobycatch
0	Nobycatch
0	Nobycatch
0,5	Nobycatch
0	Nobycatch
0	Nobycatch
0,2	Nobycatch
0	Nobycatch
0,6	Nobycatch
0	Nobycatch
0	Nobycatch
8,3	Nobycatch
0,2	Nobycatch
0	Nobycatch
0	Nobycatch
0	Nobycatch
0	Nobycatch
0	Nobycatch
0	Nobycatch
8,7	Nobycatch
0	Nobycatch
0,3	Nobycatch
104,2	Nobycatch
15,9	Nobycatch
0	Nobycatch
0	Nobycatch
2,7	Nobycatch
0,2	Nobycatch
0,8	Nobycatch
0	Nobycatch
0	Nobycatch
0	Nobycatch
0,5	Nobycatch
0	Nobycatch
0	Nobycatch
0	Nobycatch
0	Nobycatch
0	Nobycatch
0	Nobycatch
8,6	Nobycatch
6,3	Nobycatch
1,8	Nobycatch
0,2	Nobycatch
7,1	Nobycatch
0	Nobycatch
2,1	Nobycatch
0	Nobycatch
0	Nobycatch
0	Nobycatch
0	Nobycatch
0	Nobycatch
2,6	Nobycatch
0	Nobycatch
0,3	Nobycatch
0	Nobycatch
0	Nobycatch
0	Nobycatch
0,1	Nobycatch
0	Nobycatch
0	Nobycatch
0	Nobycatch
0	Nobycatch
4,6	Nobycatch
0,5	Nobycatch
0,1	Nobycatch
4,8	Nobycatch
6,3	Nobycatch
1,2	Nobycatch
7,1	Nobycatch
5,4	Nobycatch
3,7	Nobycatch
0,9	Nobycatch
2	Nobycatch
0	Nobycatch
0	Nobycatch
0,4	Nobycatch
7,5	Nobycatch
1,8	Nobycatch
0,2	Nobycatch
8,7	Nobycatch
0	Nobycatch
0,7	Nobycatch
1,6	Nobycatch
0	Nobycatch
0,2	Nobycatch
5	Nobycatch
6,2	Nobycatch
0,4	Nobycatch
0	Nobycatch
0,1	Nobycatch
0	Nobycatch
0,6	Nobycatch
0,5	Nobycatch
0	Nobycatch
0	Nobycatch
2,9	Nobycatch
0,8	Nobycatch
0,8	Nobycatch
0	Nobycatch
0	Nobycatch
0	Nobycatch
0	Nobycatch
0	Nobycatch
0	Nobycatch
0	Nobycatch
0	Nobycatch
0	Nobycatch
0	Nobycatch
0	Nobycatch
0	Nobycatch
4,1	Nobycatch
0,1	Nobycatch
0,8	Nobycatch
0,6	Nobycatch
0,3	Nobycatch
0	Nobycatch
0	Nobycatch
0	Nobycatch
0	Nobycatch
0	Nobycatch
0	Nobycatch
0	Nobycatch
0,6	Nobycatch
0,2	Nobycatch
0	Nobycatch
0	Nobycatch
0	Nobycatch
3,2	Nobycatch
0	Nobycatch
0	Nobycatch
2	Nobycatch
1,5	Nobycatch
5,3	Nobycatch
1,4	Nobycatch
2,4	Nobycatch
0,2	Nobycatch
22,9	Nobycatch
1,5	Nobycatch
7,9	Nobycatch
0,5	Nobycatch
0,3	Nobycatch
0	Nobycatch
0	Nobycatch
0	Nobycatch
0	Nobycatch
0	Nobycatch
0	Nobycatch
0,2	Nobycatch
0	Nobycatch
0	Nobycatch
0	Nobycatch
1,2	Nobycatch
0	Nobycatch
0	Nobycatch
0,9	Nobycatch
2,4	Nobycatch
0,2	Nobycatch
4,9	Nobycatch
1,5	Nobycatch
0	Nobycatch
0,2	Nobycatch
0	Nobycatch
5,7	Nobycatch
3,3	Nobycatch
5,5	Nobycatch
5,7	Nobycatch
1,8	Nobycatch
0,7	Nobycatch
0,5	Nobycatch
2,3	Nobycatch
11,3	Nobycatch
16	Nobycatch
11,7	Nobycatch
9,6	Nobycatch
0	Nobycatch
2,1	Nobycatch
0	Nobycatch
0,2	Nobycatch
0	Nobycatch
0	Nobycatch
4,5	Nobycatch
12,3	Nobycatch
0	Nobycatch
0	Nobycatch
0	Nobycatch
3,8	Nobycatch
2,3	Nobycatch
0,1	Nobycatch
1,1	Nobycatch
3,6	Nobycatch
7	Nobycatch
10,6	Nobycatch
2,4	Nobycatch
0,2	Nobycatch
3,7	Nobycatch
2,2	Nobycatch
0	Nobycatch
0,1	Nobycatch
0	Nobycatch
2	Nobycatch
0	Nobycatch
0	Nobycatch
0	Nobycatch
1,7	Nobycatch
10,9	Nobycatch
7,2	Nobycatch
2,4	Nobycatch
1,6	Nobycatch
0,1	Nobycatch
0,4	Nobycatch
1,7	Nobycatch
10,2	Nobycatch
9,4	Nobycatch
2	Nobycatch
0,1	Nobycatch
5,7	Nobycatch
2,3	Nobycatch
0	Nobycatch
0	Nobycatch
1	Nobycatch
0,4	Nobycatch
0	Nobycatch
0	Nobycatch
0	Nobycatch
0	Nobycatch
12,2	Nobycatch
0	Nobycatch
1,8	Nobycatch
0	Nobycatch
0	Nobycatch
8,9	Nobycatch
0,2	Nobycatch
0	Nobycatch
0	Nobycatch
0	Nobycatch
0	Nobycatch
0	Nobycatch
0	Nobycatch
0	Nobycatch
0	Nobycatch
1	Nobycatch
0,4	Nobycatch
0	Nobycatch
0	Nobycatch
0	Nobycatch
0	Nobycatch
0	Nobycatch
3,4	Nobycatch
1,4	Nobycatch
1,4	Nobycatch
0	Nobycatch
3,5	Nobycatch
2,8	Nobycatch
4,4	Nobycatch
2,2	Nobycatch
0	Nobycatch
0,1	Nobycatch
0	Nobycatch
0,6	Nobycatch
0	Nobycatch
0	Nobycatch
0	Nobycatch
0	Nobycatch
7,2	Nobycatch
0,6	Nobycatch
0	Nobycatch
0	Nobycatch
0	Nobycatch
0	Nobycatch
0	Nobycatch
0	Nobycatch
0	Nobycatch
0	Nobycatch
0	Nobycatch
0	Nobycatch
2,3	Nobycatch
8,4	Nobycatch
0	Nobycatch
11,7	Nobycatch
4,8	Nobycatch
6,3	Nobycatch
0,1	Nobycatch
0,4	Nobycatch
0,3	Nobycatch
0	Nobycatch
0	Nobycatch
0	Nobycatch
0	Nobycatch
0	Nobycatch
0	Nobycatch
0	Nobycatch
0	Nobycatch
0	Nobycatch
0,2	Nobycatch
0	Nobycatch
0	Nobycatch
0	Nobycatch
0	Nobycatch
0	Nobycatch
6,9	Nobycatch
8,6	Nobycatch
8,2	Nobycatch
2,8	Nobycatch
0	Nobycatch
13,3	Nobycatch
10,7	Nobycatch
5,6	Nobycatch
0	Nobycatch
0	Nobycatch
0	Nobycatch
0	Nobycatch
0	Nobycatch
0	Nobycatch
0	Nobycatch
0	Nobycatch
0	Nobycatch
11,1	Nobycatch
13,5	Nobycatch
0	Nobycatch
6,3	Nobycatch
5,4	Nobycatch
0,6	Nobycatch
1,2	Nobycatch
1,5	Nobycatch
12,8	Nobycatch
0	Nobycatch
0	Nobycatch
0	Nobycatch
7,2	Nobycatch
5,9	Nobycatch
0,1	Nobycatch
0	Nobycatch
16	Nobycatch
9,3	Nobycatch
0,1	Nobycatch
13,9	Nobycatch
16	Nobycatch
2,5	Nobycatch
0,5	Nobycatch
0	Nobycatch
0	Nobycatch
0	Nobycatch
0	Nobycatch
0	Nobycatch
1,7	Nobycatch
0	Nobycatch
0	Nobycatch
0	Nobycatch
0	Nobycatch
0	Nobycatch
2,7	Nobycatch
0,2	Nobycatch
0	Nobycatch
0	Nobycatch
0	Nobycatch
5,8	Nobycatch
1,2	Nobycatch
0,2	Nobycatch
0	Nobycatch
0	Nobycatch
0	Nobycatch
0	Nobycatch
0	Nobycatch
1,3	Nobycatch
3,9	Nobycatch
0	Nobycatch
0,6	Nobycatch
8,3	Nobycatch
2	Nobycatch
0	Nobycatch
0	Nobycatch
0,2	Nobycatch
0	Nobycatch
0,8	Nobycatch
5,4	Nobycatch
8,1	Nobycatch
0,2	Nobycatch
13,1	Nobycatch
15	Nobycatch
0,3	Nobycatch
0	Nobycatch
0	Nobycatch
0	Nobycatch
0	Nobycatch
0	Nobycatch
0	Nobycatch
0	Nobycatch
0	Nobycatch
0	Nobycatch
10,1	Nobycatch
1,1	Nobycatch
0	Nobycatch
9,1	Nobycatch
11,5	Nobycatch
0,1	Nobycatch
4,4	Nobycatch
0	Nobycatch
0,4	Nobycatch
0	Nobycatch
0	Nobycatch
0	Nobycatch
0,2	Nobycatch
0	Nobycatch
0	Nobycatch
0	Nobycatch
0	Nobycatch
0,4	Nobycatch
2,5	Nobycatch
10,9	Nobycatch
13,4	Nobycatch
25,3	Nobycatch
4,6	Nobycatch
0	Nobycatch
15	Nobycatch
8,1	Nobycatch
0,8	Nobycatch
1,1	Nobycatch
0,6	Nobycatch
1,2	Nobycatch
10,7	Nobycatch
0	Nobycatch
0	Nobycatch
0,7	Nobycatch
10,5	Nobycatch
12,5	Nobycatch
3,5	Nobycatch
1,8	Nobycatch
0	Nobycatch
0	Nobycatch
12,1	Nobycatch
0,2	Nobycatch
0	Nobycatch
0	Nobycatch
0	Nobycatch
0	Nobycatch
0	Nobycatch
0,2	Nobycatch
0	Nobycatch
0	Nobycatch
0	Nobycatch
0	Nobycatch
0	Nobycatch
0	Nobycatch
0	Nobycatch
0	Nobycatch
0,3	Nobycatch
0	Nobycatch
10,8	Nobycatch
6,7	Nobycatch
0,6	Nobycatch
3,4	Nobycatch
2,6	Nobycatch
2,7	Nobycatch
8,8	Nobycatch
1,4	Nobycatch
0	Nobycatch
0	Nobycatch
0	Nobycatch
0,2	Nobycatch
0	Nobycatch
0,2	Nobycatch
0,2	Nobycatch
0	Nobycatch
3,4	Nobycatch
5,7	Nobycatch
0,5	Nobycatch
28,6	Nobycatch
1,9	Nobycatch
15,1	Nobycatch
19,7	Nobycatch
3,3	Nobycatch
0	Nobycatch
6,8	Nobycatch
0	Nobycatch
0,5	Nobycatch
19,1	Nobycatch
0,4	Nobycatch
0,3	Nobycatch
1,8	Nobycatch
0	Nobycatch
0	Nobycatch
0,1	Nobycatch
0,9	Nobycatch
0,6	Nobycatch
0	Nobycatch
1,1	Nobycatch
0	Nobycatch
0	Nobycatch
0	Nobycatch
0	Nobycatch
4,6	Nobycatch
3	Nobycatch
0,1	Nobycatch
0,1	Nobycatch
0,1	Nobycatch
0	Nobycatch
0	Nobycatch
0	Nobycatch
0,9	Nobycatch
4,2	Nobycatch
0	Nobycatch
0,5	Nobycatch
0	Nobycatch
0	Nobycatch
0,7	Nobycatch
12,8	Nobycatch
13,5	Nobycatch
11,5	Nobycatch
8,2	Nobycatch
0,9	Nobycatch
3,9	Nobycatch
9	Nobycatch
7	Nobycatch
1,4	Nobycatch
0	Nobycatch
3	Nobycatch
6,3	Nobycatch
1,8	Nobycatch
9,1	Nobycatch
8,8	Nobycatch
6,1	Nobycatch
7,1	Nobycatch
0,4	Nobycatch
0	Nobycatch
0	Nobycatch
0	Nobycatch
0	Nobycatch
0	Nobycatch
0	Nobycatch
0,1	Nobycatch
5,9	Nobycatch
5,8	Nobycatch
0	Nobycatch
0	Nobycatch
0,1	Nobycatch
0	Nobycatch
0	Nobycatch
0	Nobycatch
0,4	Nobycatch
0	Nobycatch
0	Nobycatch
0	Nobycatch
0	Nobycatch
0	Nobycatch
0	Nobycatch
0,1	Nobycatch
0,3	Nobycatch
1,6	Nobycatch
0	Nobycatch
1,6	Nobycatch
2,1	Nobycatch
0,8	Nobycatch
4,7	Nobycatch
0,3	Nobycatch
0	Nobycatch
0,6	Nobycatch
4	Nobycatch
0,2	Nobycatch
0,1	Nobycatch
0	Nobycatch
0	Nobycatch
0	Nobycatch
0,6	Nobycatch
4,8	Nobycatch
4,2	Nobycatch
1,6	Nobycatch
0	Nobycatch
0,1	Nobycatch
0,1	Nobycatch
0	Nobycatch
0	Nobycatch
0	Nobycatch
0,1	Nobycatch
0	Nobycatch
4,3	Nobycatch
0,1	Nobycatch
0,3	Nobycatch
0	Nobycatch
0	Nobycatch
0	Nobycatch
0	Nobycatch
0,5	Nobycatch
0	Nobycatch
0,2	Nobycatch
0	Nobycatch
0	Nobycatch
0	Nobycatch
0	Nobycatch
14,2	Nobycatch
10,7	Nobycatch
0	Nobycatch
0	Nobycatch
0,2	Nobycatch
0	Nobycatch
0	Nobycatch
0	Nobycatch
0	Nobycatch
0	Nobycatch
0	Nobycatch
0,1	Nobycatch
1,5	Nobycatch
10,4	Nobycatch
1,3	Nobycatch
4,4	Nobycatch
0	Nobycatch
0	Nobycatch
0	Nobycatch
9	Nobycatch
3,6	Nobycatch
0	Nobycatch
0	Nobycatch
0	Nobycatch
0	Nobycatch
0	Nobycatch
0	Nobycatch
0	Nobycatch
1,5	Nobycatch
0	Nobycatch
0	Nobycatch
1,1	Nobycatch
0,1	Nobycatch
0,9	Nobycatch
0,6	Nobycatch
0	Nobycatch
0	Nobycatch
0	Nobycatch
0,6	Nobycatch
3,1	Nobycatch
3,5	Nobycatch
3,9	Nobycatch
0,9	Nobycatch
1,4	Nobycatch
1,5	Nobycatch
3,8	Nobycatch
0	Nobycatch
10,1	Nobycatch
0,4	Nobycatch
0	Nobycatch
0	Nobycatch
0	Nobycatch
0	Nobycatch
0	Nobycatch
0	Nobycatch
3,8	Nobycatch
0	Nobycatch
0	Nobycatch
0,7	Nobycatch
0	Nobycatch
0	Nobycatch
0	Nobycatch
0	Nobycatch
0	Nobycatch
0	Nobycatch
1,7	Nobycatch
0	Nobycatch
0	Nobycatch
0	Nobycatch
0	Nobycatch
0	Nobycatch
0	Nobycatch
0	Nobycatch
0	Nobycatch
0	Nobycatch
6,5	Nobycatch
1,1	Nobycatch
0,3	Nobycatch
2,1	Nobycatch
0	Nobycatch
0	Nobycatch
0	Nobycatch
4,7	Nobycatch
5	Nobycatch
0,1	Nobycatch
9,1	Nobycatch
13	Nobycatch
8,5	Nobycatch
11,5	Nobycatch
0,4	Nobycatch
0	Nobycatch
2,7	Nobycatch
3,4	Nobycatch
0,2	Nobycatch
8,5	Nobycatch
5,6	Nobycatch
10,8	Nobycatch
12,3	Nobycatch
10,3	Nobycatch
4,1	Nobycatch
26,3	Nobycatch
16	Nobycatch
0,7	Nobycatch
0,8	Nobycatch
0,2	Nobycatch
0	Nobycatch
0	Nobycatch
0	Nobycatch
0	Nobycatch
0	Nobycatch
0	Nobycatch
4,1	Nobycatch
0,2	Nobycatch
0	Nobycatch
0,9	Nobycatch
2,1	Nobycatch
0,7	Nobycatch
0,5	Nobycatch
6,2	Nobycatch
1,6	Nobycatch
0,8	Nobycatch
6,4	Nobycatch
1,9	Nobycatch
0,3	Nobycatch
0	Nobycatch
0	Nobycatch
0	Nobycatch
7,1	Nobycatch
0,7	Nobycatch
0	Nobycatch
0	Nobycatch
0	Nobycatch
0	Nobycatch
0	Nobycatch
13,4	Nobycatch
1	Nobycatch
0	Nobycatch
0	Nobycatch
0	Nobycatch
0	Nobycatch
36,4	Nobycatch
0	Nobycatch
0	Nobycatch
0	Nobycatch
3	Nobycatch
2	Nobycatch
0,8	Nobycatch
4	Nobycatch
0	Nobycatch
0,1	Nobycatch
0,6	Nobycatch
14,4	Nobycatch
1,7	Nobycatch
0,8	Nobycatch
0,5	Nobycatch
0	Nobycatch
0	Nobycatch
0	Nobycatch
1,5	Nobycatch
0	Nobycatch
0	Nobycatch
4,7	Nobycatch
0	Nobycatch
0	Nobycatch
0	Nobycatch
0	Nobycatch
0	Nobycatch
0	Nobycatch
0	Nobycatch
0	Nobycatch
0	Nobycatch
0	Nobycatch
0	Nobycatch
0,4	Nobycatch
0,4	Nobycatch
0	Nobycatch
0	Nobycatch
0	Nobycatch
0	Nobycatch
0	Nobycatch
6,5	Nobycatch
6,2	Nobycatch
2,1	Nobycatch
2,2	Nobycatch
0	Nobycatch
0,7	Nobycatch
0	Nobycatch
10,9	Nobycatch
3,1	Nobycatch
8,6	Nobycatch
21,3	Nobycatch
32,8	Nobycatch
7,2	Nobycatch
0,4	Nobycatch
0,5	Nobycatch
0,4	Nobycatch
28	Nobycatch
0	Nobycatch
1,9	Nobycatch
0,2	Nobycatch
0	Nobycatch
0	Nobycatch
0	Nobycatch
0,1	Nobycatch
0,2	Nobycatch
0,1	Nobycatch
0	Nobycatch
0	Nobycatch
0,9	Nobycatch
0,8	Nobycatch
0,1	Nobycatch
5,4	Nobycatch
19,3	Nobycatch
12,8	Nobycatch
2,4	Nobycatch
0	Nobycatch
0,2	Nobycatch
0,1	Nobycatch
0	Nobycatch
0,1	Nobycatch
0	Nobycatch
0	Nobycatch
0	Nobycatch
0	Nobycatch
0	Nobycatch
0	Nobycatch
0	Nobycatch
7,2	Nobycatch
1,6	Nobycatch
2,6	Nobycatch
3,6	Nobycatch
4,9	Nobycatch
11,2	Nobycatch
11,5	Nobycatch
2,3	Nobycatch
1,6	Nobycatch
7,8	Nobycatch
6,9	Nobycatch
4,7	Nobycatch
0,3	Nobycatch
1,3	Nobycatch
0	Nobycatch
0	Nobycatch
0,3	Nobycatch
0	Nobycatch
0	Nobycatch
0	Nobycatch
0	Nobycatch
2	Nobycatch
0,1	Nobycatch
0	Nobycatch
0	Nobycatch
[truncated: 102,269 more rows]

## Sheet: Windspeed
Windspeed	Group
14.9	No bycatch
14.9	No bycatch
14.9	No bycatch
14.9	No bycatch
14.9	No bycatch
14.9	No bycatch
14.9	No bycatch
14.9	No bycatch
14.9	No bycatch
14.9	No bycatch
14.9	No bycatch
14.9	No bycatch
14.9	No bycatch
14.9	No bycatch
14.9	No bycatch
14.9	No bycatch
14.9	No bycatch
14.9	No bycatch
14.9	No bycatch
14.9	No bycatch
14.9	No bycatch
14.9	No bycatch
14.9	No bycatch
14.9	No bycatch
14.9	No bycatch
14.9	No bycatch
14.9	No bycatch
14.9	No bycatch
14.9	No bycatch
14.9	No bycatch
14.9	No bycatch
14.9	No bycatch
14.9	No bycatch
14.9	No bycatch
14.9	No bycatch
14.9	No bycatch
14.9	No bycatch
14.9	No bycatch
14.9	No bycatch
14.9	No bycatch
14.9	No bycatch
14.9	No bycatch
14.9	No bycatch
14.9	No bycatch
14.9	No bycatch
14.9	No bycatch
14.9	No bycatch
14.9	No bycatch
14.9	No bycatch
14.9	No bycatch
14.9	No bycatch
14.9	No bycatch
14.9	No bycatch
14.9	No bycatch
14.9	No bycatch
14.9	No bycatch
14.9	No bycatch
14.9	No bycatch
14.9	No bycatch
14.9	No bycatch
14.9	No bycatch
14.9	No bycatch
14.9	No bycatch
14.9	No bycatch
14.9	No bycatch
14.9	No bycatch
14.9	No bycatch
14.9	No bycatch
14.9	No bycatch
14.9	No bycatch
14.9	No bycatch
14.9	No bycatch
14.9	No bycatch
14.9	No bycatch
14.9	No bycatch
14.9	No bycatch
14.9	No bycatch
14.9	No bycatch
14.9	No bycatch
14.9	No bycatch
14.9	No bycatch
14.9	No bycatch
14.9	No bycatch
14.9	No bycatch
14.9	No bycatch
14.9	No bycatch
14.9	No bycatch
14.9	No bycatch
14.9	No bycatch
14.9	No bycatch
14.9	No bycatch
14.9	No bycatch
14.9	No bycatch
14.9	No bycatch
14.9	No bycatch
14.9	No bycatch
14.9	No bycatch
14.9	No bycatch
14.9	No bycatch
14.9	No bycatch
14.9	No bycatch
14.9	No bycatch
14.9	No bycatch
14.9	No bycatch
14.9	No bycatch
14.9	No bycatch
14.9	No bycatch
14.9	No bycatch
14.9	No bycatch
14.9	No bycatch
14.9	No bycatch
14.9	No bycatch
14.9	No bycatch
14.9	No bycatch
14.9	No bycatch
14.9	No bycatch
14.9	No bycatch
14.9	No bycatch
14.9	No bycatch
14.9	No bycatch
14.9	No bycatch
14.9	No bycatch
14.9	No bycatch
14.9	No bycatch
14.9	No bycatch
14.9	No bycatch
14.9	No bycatch
14.9	No bycatch
14.9	No bycatch
14.9	No bycatch
14.9	No bycatch
14.9	No bycatch
14.9	No bycatch
14.9	No bycatch
14.9	No bycatch
14.9	No bycatch
14.9	No bycatch
14.9	No bycatch
14.9	No bycatch
14.9	No bycatch
14.9	No bycatch
14.9	No bycatch
14.9	No bycatch
14.9	No bycatch
14.9	No bycatch
14.9	No bycatch
14.9	No bycatch
14.9	No bycatch
14.9	No bycatch
14.9	No bycatch
14.9	No bycatch
14.9	No bycatch
14.9	No bycatch
14.9	No bycatch
14.9	No bycatch
14.9	No bycatch
14.9	No bycatch
14.9	No bycatch
14.9	No bycatch
14.9	No bycatch
14.9	No bycatch
14.9	No bycatch
14.9	No bycatch
14.9	No bycatch
14.9	No bycatch
14.9	No bycatch
14.9	No bycatch
14.9	No bycatch
14.9	No bycatch
14.9	No bycatch
14.9	No bycatch
14.9	No bycatch
14.9	No bycatch
14.9	No bycatch
14.9	No bycatch
14.9	No bycatch
14.9	No bycatch
14.9	No bycatch
14.9	No bycatch
14.9	No bycatch
14.9	No bycatch
14.9	No bycatch
14.9	No bycatch
14.9	No bycatch
14.9	No bycatch
14.9	No bycatch
14.9	No bycatch
14.9	No bycatch
14.9	No bycatch
14.9	No bycatch
14.9	No bycatch
14.9	No bycatch
14.9	No bycatch
14.9	No bycatch
14.9	No bycatch
14.9	No bycatch
14.9	No bycatch
14.9	No bycatch
14.9	No bycatch
14.9	No bycatch
14.9	No bycatch
14.9	No bycatch
14.9	No bycatch
14.9	No bycatch
14.9	No bycatch
14.9	No bycatch
14.9	No bycatch
14.9	No bycatch
14.9	No bycatch
14.9	No bycatch
14.9	No bycatch
14.9	No bycatch
14.9	No bycatch
14.9	No bycatch
14.9	No bycatch
14.9	No bycatch
14.9	No bycatch
14.9	No bycatch
14.9	No bycatch
14.9	No bycatch
14.9	No bycatch
14.9	No bycatch
14.9	No bycatch
14.9	No bycatch
14.9	No bycatch
14.9	No bycatch
14.9	No bycatch
14.9	No bycatch
14.9	No bycatch
14.9	No bycatch
14.9	No bycatch
14.9	No bycatch
14.9	No bycatch
14.9	No bycatch
14.9	No bycatch
14.9	No bycatch
14.9	No bycatch
14.9	No bycatch
14.9	No bycatch
14.9	No bycatch
14.9	No bycatch
14.9	No bycatch
14.9	No bycatch
14.9	No bycatch
14.9	No bycatch
14.9	No bycatch
14.9	No bycatch
14.9	No bycatch
14.9	No bycatch
14.9	No bycatch
14.9	No bycatch
14.9	No bycatch
14.9	No bycatch
14.9	No bycatch
14.9	No bycatch
14.9	No bycatch
14.9	No bycatch
14.9	No bycatch
14.9	No bycatch
14.9	No bycatch
14.9	No bycatch
14.9	No bycatch
14.9	No bycatch
14.9	No bycatch
14.9	No bycatch
14.9	No bycatch
14.9	No bycatch
14.9	No bycatch
14.9	No bycatch
14.9	No bycatch
14.9	No bycatch
14.9	No bycatch
14.9	No bycatch
14.9	No bycatch
14.9	No bycatch
14.9	No bycatch
14.9	No bycatch
14.9	No bycatch
14.9	No bycatch
14.9	No bycatch
14.9	No bycatch
14.9	No bycatch
14.9	No bycatch
14.9	No bycatch
14.9	No bycatch
14.9	No bycatch
14.9	No bycatch
14.9	No bycatch
14.9	No bycatch
14.9	No bycatch
14.9	No bycatch
14.9	No bycatch
14.9	No bycatch
14.9	No bycatch
14.9	No bycatch
14.9	No bycatch
14.9	No bycatch
14.9	No bycatch
14.9	No bycatch
14.9	No bycatch
14.9	No bycatch
14.9	No bycatch
14.9	No bycatch
14.9	No bycatch
14.9	No bycatch
14.9	No bycatch
14.9	No bycatch
14.9	No bycatch
14.9	No bycatch
14.9	No bycatch
14.9	No bycatch
14.9	No bycatch
14.9	No bycatch
14.9	No bycatch
14.9	No bycatch
14.9	No bycatch
14.9	No bycatch
14.9	No bycatch
14.9	No bycatch
14.9	No bycatch
14.9	No bycatch
14.9	No bycatch
14.9	No bycatch
14.9	No bycatch
14.9	No bycatch
14.9	No bycatch
14.9	No bycatch
14.9	No bycatch
14.9	No bycatch
14.9	No bycatch
14.9	No bycatch
14.9	No bycatch
14.9	No bycatch
14.9	No bycatch
14.9	No bycatch
14.9	No bycatch
14.9	No bycatch
14.9	No bycatch
14.9	No bycatch
14.9	No bycatch
14.9	No bycatch
14.9	No bycatch
14.9	No bycatch
14.9	No bycatch
14.9	No bycatch
14.9	No bycatch
14.9	No bycatch
14.9	No bycatch
14.9	No bycatch
14.9	No bycatch
14.9	No bycatch
14.9	No bycatch
14.9	No bycatch
14.9	No bycatch
14.9	No bycatch
14.9	No bycatch
14.9	No bycatch
14.9	No bycatch
14.9	No bycatch
14.9	No bycatch
14.9	No bycatch
14.9	No bycatch
14.9	No bycatch
14.9	No bycatch
14.9	No bycatch
14.9	No bycatch
14.9	No bycatch
14.9	No bycatch
14.9	No bycatch
14.9	No bycatch
14.9	No bycatch
14.9	No bycatch
14.9	No bycatch
14.9	No bycatch
14.9	No bycatch
14.9	No bycatch
14.9	No bycatch
14.9	No bycatch
14.9	No bycatch
14.9	No bycatch
14.9	No bycatch
14.9	No bycatch
14.9	No bycatch
14.9	No bycatch
14.9	No bycatch
14.9	No bycatch
14.9	No bycatch
14.9	No bycatch
14.9	No bycatch
14.9	No bycatch
14.9	No bycatch
14.9	No bycatch
14.9	No bycatch
14.9	No bycatch
14.9	No bycatch
14.9	No bycatch
14.9	No bycatch
14.9	No bycatch
14.9	No bycatch
14.9	No bycatch
14.9	No bycatch
14.9	No bycatch
14.9	No bycatch
14.9	No bycatch
14.9	No bycatch
14.9	No bycatch
14.9	No bycatch
14.9	No bycatch
14.9	No bycatch
14.9	No bycatch
14.9	No bycatch
14.9	No bycatch
14.9	No bycatch
14.9	No bycatch
14.9	No bycatch
14.9	No bycatch
14.9	No bycatch
14.9	No bycatch
14.9	No bycatch
14.9	No bycatch
14.9	No bycatch
14.9	No bycatch
14.9	No bycatch
14.9	No bycatch
14.9	No bycatch
14.9	No bycatch
14.9	No bycatch
14.9	No bycatch
14.9	No bycatch
14.9	No bycatch
14.9	No bycatch
14.9	No bycatch
14.9	No bycatch
14.9	No bycatch
14.9	No bycatch
14.9	No bycatch
14.9	No bycatch
14.9	No bycatch
14.9	No bycatch
14.9	No bycatch
14.9	No bycatch
14.9	No bycatch
14.9	No bycatch
14.9	No bycatch
14.9	No bycatch
14.9	No bycatch
14.9	No bycatch
14.9	No bycatch
14.9	No bycatch
14.9	No bycatch
14.9	No bycatch
14.9	No bycatch
14.9	No bycatch
14.9	No bycatch
14.9	No bycatch
14.9	No bycatch
14.9	No bycatch
14.9	No bycatch
14.9	No bycatch
14.9	No bycatch
14.9	No bycatch
14.9	No bycatch
14.9	No bycatch
14.9	No bycatch
14.9	No bycatch
14.9	No bycatch
14.9	No bycatch
14.9	No bycatch
14.9	No bycatch
14.9	No bycatch
14.9	No bycatch
14.9	No bycatch
14.9	No bycatch
14.9	No bycatch
14.9	No bycatch
14.9	No bycatch
14.9	No bycatch
14.9	No bycatch
14.9	No bycatch
14.9	No bycatch
14.9	No bycatch
14.9	No bycatch
14.9	No bycatch
14.9	No bycatch
14.9	No bycatch
14.9	No bycatch
14.9	No bycatch
14.9	No bycatch
14.9	No bycatch
14.9	No bycatch
14.9	No bycatch
14.9	No bycatch
14.9	No bycatch
14.9	No bycatch
14.9	No bycatch
14.9	No bycatch
14.9	No bycatch
14.9	No bycatch
14.9	No bycatch
14.9	No bycatch
14.9	No bycatch
14.9	No bycatch
14.9	No bycatch
14.9	No bycatch
14.9	No bycatch
14.9	No bycatch
14.9	No bycatch
14.9	No bycatch
14.9	No bycatch
14.9	No bycatch
14.9	No bycatch
14.9	No bycatch
14.9	No bycatch
14.9	No bycatch
14.9	No bycatch
14.9	No bycatch
14.9	No bycatch
14.9	No bycatch
14.9	No bycatch
14.9	No bycatch
14.9	No bycatch
14.9	No bycatch
14.9	No bycatch
14.9	No bycatch
14.9	No bycatch
14.9	No bycatch
14.9	No bycatch
14.9	No bycatch
14.9	No bycatch
14.9	No bycatch
14.9	No bycatch
14.9	No bycatch
14.9	No bycatch
14.9	No bycatch
14.9	No bycatch
14.9	No bycatch
14.9	No bycatch
14.9	No bycatch
14.9	No bycatch
14.9	No bycatch
14.9	No bycatch
14.9	No bycatch
14.9	No bycatch
14.9	No bycatch
14.9	No bycatch
14.9	No bycatch
14.9	No bycatch
14.9	No bycatch
14.9	No bycatch
14.9	No bycatch
14.9	No bycatch
14.9	No bycatch
14.9	No bycatch
14.9	No bycatch
14.9	No bycatch
14.9	No bycatch
14.9	No bycatch
14.9	No bycatch
14.9	No bycatch
14.9	No bycatch
14.9	No bycatch
14.9	No bycatch
14.9	No bycatch
14.9	No bycatch
14.9	No bycatch
14.9	No bycatch
14.9	No bycatch
14.9	No bycatch
14.9	No bycatch
14.9	No bycatch
14.9	No bycatch
14.9	No bycatch
14.9	No bycatch
14.9	No bycatch
14.9	No bycatch
14.9	No bycatch
14.9	No bycatch
14.9	No bycatch
14.9	No bycatch
14.9	No bycatch
14.9	No bycatch
14.9	No bycatch
14.9	No bycatch
14.9	No bycatch
14.9	No bycatch
14.9	No bycatch
14.9	No bycatch
14.9	No bycatch
14.9	No bycatch
14.9	No bycatch
14.9	No bycatch
14.9	No bycatch
14.9	No bycatch
14.9	No bycatch
14.9	No bycatch
14.9	No bycatch
14.9	No bycatch
14.9	No bycatch
14.9	No bycatch
14.9	No bycatch
14.9	No bycatch
14.9	No bycatch
14.9	No bycatch
14.9	No bycatch
14.9	No bycatch
14.9	No bycatch
14.9	No bycatch
14.9	No bycatch
14.9	No bycatch
14.9	No bycatch
14.9	No bycatch
14.9	No bycatch
14.9	No bycatch
14.9	No bycatch
14.9	No bycatch
14.9	No bycatch
14.9	No bycatch
14.9	No bycatch
14.9	No bycatch
14.9	No bycatch
14.9	No bycatch
14.9	No bycatch
14.9	No bycatch
14.9	No bycatch
14.9	No bycatch
14.9	No bycatch
14.9	No bycatch
14.9	No bycatch
14.9	No bycatch
14.9	No bycatch
14.9	No bycatch
14.9	No bycatch
14.9	No bycatch
14.9	No bycatch
14.9	No bycatch
14.9	No bycatch
14.9	No bycatch
14.9	No bycatch
14.9	No bycatch
14.9	No bycatch
14.9	No bycatch
14.9	No bycatch
14.9	No bycatch
14.9	No bycatch
14.9	No bycatch
14.9	No bycatch
14.9	No bycatch
14.9	No bycatch
14.9	No bycatch
14.9	No bycatch
14.9	No bycatch
14.9	No bycatch
14.9	No bycatch
14.9	No bycatch
14.9	No bycatch
14.9	No bycatch
14.9	No bycatch
14.9	No bycatch
14.9	No bycatch
14.9	No bycatch
14.9	No bycatch
14.9	No bycatch
14.9	No bycatch
14.9	No bycatch
14.9	No bycatch
14.9	No bycatch
14.9	No bycatch
14.9	No bycatch
14.9	No bycatch
14.9	No bycatch
14.9	No bycatch
14.9	No bycatch
14.9	No bycatch
14.9	No bycatch
14.9	No bycatch
14.9	No bycatch
14.9	No bycatch
14.9	No bycatch
14.9	No bycatch
14.9	No bycatch
14.9	No bycatch
14.9	No bycatch
14.9	No bycatch
14.9	No bycatch
14.9	No bycatch
14.9	No bycatch
14.9	No bycatch
14.9	No bycatch
14.9	No bycatch
14.9	No bycatch
14.9	No bycatch
14.9	No bycatch
14.9	No bycatch
14.9	No bycatch
14.9	No bycatch
14.9	No bycatch
14.9	No bycatch
14.9	No bycatch
14.9	No bycatch
14.9	No bycatch
14.9	No bycatch
14.9	No bycatch
14.9	No bycatch
14.9	No bycatch
14.9	No bycatch
14.9	No bycatch
14.9	No bycatch
14.9	No bycatch
14.9	No bycatch
14.9	No bycatch
14.9	No bycatch
14.9	No bycatch
14.9	No bycatch
14.9	No bycatch
14.9	No bycatch
14.9	No bycatch
14.9	No bycatch
14.9	No bycatch
14.9	No bycatch
14.9	No bycatch
14.9	No bycatch
14.9	No bycatch
14.9	No bycatch
14.9	No bycatch
14.9	No bycatch
14.9	No bycatch
14.9	No bycatch
14.9	No bycatch
14.9	No bycatch
14.9	No bycatch
14.9	No bycatch
14.9	No bycatch
14.9	No bycatch
14.9	No bycatch
14.9	No bycatch
14.9	No bycatch
14.9	No bycatch
14.9	No bycatch
14.9	No bycatch
14.9	No bycatch
14.9	No bycatch
14.9	No bycatch
14.9	No bycatch
14.9	No bycatch
14.9	No bycatch
14.9	No bycatch
14.9	No bycatch
14.9	No bycatch
14.9	No bycatch
14.9	No bycatch
14.9	No bycatch
14.9	No bycatch
14.9	No bycatch
14.9	No bycatch
14.9	No bycatch
14.9	No bycatch
14.9	No bycatch
14.9	No bycatch
14.9	No bycatch
14.9	No bycatch
14.9	No bycatch
14.9	No bycatch
14.9	No bycatch
14.9	No bycatch
14.9	No bycatch
14.9	No bycatch
14.9	No bycatch
14.9	No bycatch
14.9	No bycatch
14.9	No bycatch
14.9	No bycatch
14.9	No bycatch
14.9	No bycatch
14.9	No bycatch
14.9	No bycatch
14.9	No bycatch
14.9	No bycatch
14.9	No bycatch
14.9	No bycatch
14.9	No bycatch
14.9	No bycatch
14.9	No bycatch
14.9	No bycatch
14.9	No bycatch
14.9	No bycatch
14.9	No bycatch
14.9	No bycatch
14.9	No bycatch
14.9	No bycatch
14.9	No bycatch
14.9	No bycatch
14.9	No bycatch
14.9	No bycatch
14.9	No bycatch
14.9	No bycatch
14.9	No bycatch
14.9	No bycatch
14.9	No bycatch
14.9	No bycatch
14.9	No bycatch
14.9	No bycatch
14.9	No bycatch
14.9	No bycatch
14.9	No bycatch
14.9	No bycatch
14.9	No bycatch
14.9	No bycatch
14.9	No bycatch
14.9	No bycatch
14.9	No bycatch
14.9	No bycatch
14.9	No bycatch
14.9	No bycatch
14.9	No bycatch
14.9	No bycatch
14.9	No bycatch
14.9	No bycatch
14.9	No bycatch
14.9	No bycatch
14.9	No bycatch
14.9	No bycatch
14.9	No bycatch
14.9	No bycatch
14.9	No bycatch
14.9	No bycatch
14.9	No bycatch
14.9	No bycatch
14.9	No bycatch
14.9	No bycatch
14.9	No bycatch
14.9	No bycatch
14.9	No bycatch
14.9	No bycatch
14.9	No bycatch
14.9	No bycatch
14.9	No bycatch
14.9	No bycatch
14.9	No bycatch
14.9	No bycatch
14.9	No bycatch
14.9	No bycatch
14.9	No bycatch
14.9	No bycatch
14.9	No bycatch
14.9	No bycatch
14.9	No bycatch
14.9	No bycatch
14.9	No bycatch
14.9	No bycatch
14.9	No bycatch
14.9	No bycatch
14.9	No bycatch
14.9	No bycatch
14.9	No bycatch
14.9	No bycatch
14.9	No bycatch
14.9	No bycatch
14.9	No bycatch
14.9	No bycatch
14.9	No bycatch
14.9	No bycatch
14.9	No bycatch
14.9	No bycatch
14.9	No bycatch
14.9	No bycatch
14.9	No bycatch
14.9	No bycatch
14.9	No bycatch
14.9	No bycatch
14.9	No bycatch
14.9	No bycatch
14.9	No bycatch
14.9	No bycatch
14.9	No bycatch
14.9	No bycatch
14.9	No bycatch
14.9	No bycatch
14.9	No bycatch
14.9	No bycatch
14.9	No bycatch
14.9	No bycatch
14.9	No bycatch
14.9	No bycatch
14.9	No bycatch
14.9	No bycatch
14.9	No bycatch
14.9	No bycatch
14.9	No bycatch
14.9	No bycatch
14.9	No bycatch
14.9	No bycatch
14.9	No bycatch
14.9	No bycatch
14.9	No bycatch
14.9	No bycatch
14.9	No bycatch
14.9	No bycatch
14.9	No bycatch
14.9	No bycatch
14.9	No bycatch
14.9	No bycatch
14.9	Bycatch
14.9	Bycatch
14.8	No bycatch
14.8	No bycatch
14.8	No bycatch
14.8	No bycatch
14.8	No bycatch
14.8	No bycatch
14.8	No bycatch
14.8	No bycatch
14.8	No bycatch
14.8	No bycatch
14.8	No bycatch
14.8	No bycatch
14.8	No bycatch
14.8	No bycatch
14.8	No bycatch
14.8	No bycatch
14.8	No bycatch
14.8	No bycatch
14.8	No bycatch
14.8	No bycatch
14.8	No bycatch
14.8	No bycatch
14.8	No bycatch
14.8	No bycatch
14.8	No bycatch
14.8	No bycatch
14.8	No bycatch
14.8	No bycatch
14.8	No bycatch
14.8	No bycatch
14.8	No bycatch
14.8	No bycatch
14.8	No bycatch
14.8	No bycatch
14.8	No bycatch
14.8	No bycatch
14.8	No bycatch
14.8	No bycatch
14.8	No bycatch
14.8	No bycatch
14.8	No bycatch
14.8	No bycatch
14.8	No bycatch
14.8	No bycatch
14.8	No bycatch
14.8	No bycatch
14.8	No bycatch
14.8	No bycatch
14.8	No bycatch
14.8	No bycatch
14.8	No bycatch
14.8	No bycatch
14.8	No bycatch
14.8	No bycatch
14.8	No bycatch
14.8	No bycatch
14.8	No bycatch
14.8	No bycatch
14.8	No bycatch
14.8	No bycatch
14.8	No bycatch
14.8	No bycatch
14.8	No bycatch
14.8	No bycatch
14.8	No bycatch
14.8	No bycatch
14.8	No bycatch
14.8	No bycatch
14.8	No bycatch
14.8	No bycatch
14.8	No bycatch
14.8	No bycatch
14.8	No bycatch
14.8	No bycatch
14.8	No bycatch
14.8	No bycatch
14.8	No bycatch
14.8	No bycatch
14.8	No bycatch
14.8	No bycatch
14.8	No bycatch
14.8	No bycatch
14.8	No bycatch
14.8	No bycatch
14.8	No bycatch
14.8	No bycatch
14.8	No bycatch
14.8	No bycatch
14.8	No bycatch
14.8	No bycatch
14.8	No bycatch
14.8	No bycatch
14.8	No bycatch
14.8	No bycatch
14.8	No bycatch
14.8	No bycatch
14.8	No bycatch
14.8	No bycatch
14.8	No bycatch
14.8	No bycatch
14.8	No bycatch
14.8	No bycatch
14.8	No bycatch
14.8	No bycatch
14.8	No bycatch
14.8	No bycatch
14.8	No bycatch
14.8	No bycatch
14.8	No bycatch
14.8	No bycatch
14.8	No bycatch
14.8	No bycatch
14.8	No bycatch
14.8	No bycatch
14.8	No bycatch
14.8	No bycatch
14.8	No bycatch
14.8	No bycatch
14.8	No bycatch
14.8	No bycatch
14.8	No bycatch
14.8	No bycatch
14.8	No bycatch
14.8	No bycatch
14.8	No bycatch
14.8	No bycatch
14.8	No bycatch
14.8	No bycatch
14.8	No bycatch
14.8	No bycatch
14.8	No bycatch
14.8	No bycatch
14.8	No bycatch
14.8	No bycatch
14.8	No bycatch
14.8	No bycatch
14.8	No bycatch
14.8	No bycatch
14.8	No bycatch
14.8	No bycatch
14.8	No bycatch
14.8	No bycatch
14.8	No bycatch
14.8	No bycatch
14.8	No bycatch
14.8	No bycatch
14.8	No bycatch
14.8	No bycatch
14.8	No bycatch
14.8	No bycatch
14.8	No bycatch
14.8	No bycatch
14.8	No bycatch
14.8	No bycatch
14.8	No bycatch
14.8	No bycatch
14.8	No bycatch
14.8	No bycatch
14.8	No bycatch
14.8	No bycatch
14.8	No bycatch
14.8	No bycatch
14.8	No bycatch
14.8	No bycatch
14.8	No bycatch
14.8	No bycatch
14.8	No bycatch
14.8	No bycatch
14.8	No bycatch
14.8	No bycatch
14.8	No bycatch
14.8	No bycatch
14.8	No bycatch
14.8	No bycatch
14.8	No bycatch
14.8	No bycatch
14.8	No bycatch
14.8	No bycatch
14.8	No bycatch
14.8	No bycatch
14.8	No bycatch
14.8	No bycatch
14.8	No bycatch
14.8	No bycatch
14.8	No bycatch
14.8	No bycatch
14.8	No bycatch
14.8	No bycatch
14.8	No bycatch
14.8	No bycatch
14.8	No bycatch
14.8	No bycatch
14.8	No bycatch
14.8	No bycatch
14.8	No bycatch
14.8	No bycatch
14.8	No bycatch
14.8	No bycatch
14.8	No bycatch
14.8	No bycatch
14.8	No bycatch
14.8	No bycatch
14.8	No bycatch
14.8	No bycatch
14.8	No bycatch
14.8	No bycatch
14.8	No bycatch
14.8	No bycatch
14.8	No bycatch
14.8	No bycatch
14.8	No bycatch
14.8	No bycatch
14.8	No bycatch
14.8	No bycatch
14.8	No bycatch
14.8	No bycatch
14.8	No bycatch
14.8	No bycatch
14.8	No bycatch
14.8	No bycatch
14.8	No bycatch
14.8	No bycatch
14.8	No bycatch
14.8	No bycatch
14.8	No bycatch
14.8	No bycatch
14.8	No bycatch
14.8	No bycatch
14.8	No bycatch
14.8	No bycatch
14.8	No bycatch
14.8	No bycatch
14.8	No bycatch
14.8	No bycatch
14.8	No bycatch
14.8	No bycatch
14.8	No bycatch
14.8	No bycatch
14.8	No bycatch
14.8	No bycatch
14.8	No bycatch
14.8	No bycatch
14.8	No bycatch
14.8	No bycatch
14.8	No bycatch
14.8	No bycatch
14.8	No bycatch
14.8	No bycatch
14.8	No bycatch
14.8	No bycatch
14.8	No bycatch
14.7	No bycatch
14.7	No bycatch
14.7	No bycatch
14.7	No bycatch
14.7	No bycatch
14.7	No bycatch
14.7	No bycatch
14.7	No bycatch
14.7	No bycatch
14.7	No bycatch
14.7	No bycatch
14.7	No bycatch
14.7	No bycatch
14.7	No bycatch
14.7	No bycatch
14.7	No bycatch
14.7	No bycatch
14.7	No bycatch
14.7	No bycatch
14.7	No bycatch
14.7	No bycatch
14.7	No bycatch
14.7	No bycatch
14.7	No bycatch
14.7	No bycatch
14.7	No bycatch
14.7	No bycatch
14.7	No bycatch
14.7	No bycatch
14.7	No bycatch
14.7	No bycatch
14.7	No bycatch
14.7	No bycatch
14.7	No bycatch
14.7	No bycatch
14.7	No bycatch
14.7	No bycatch
14.7	No bycatch
14.7	No bycatch
14.7	No bycatch
14.7	No bycatch
14.7	No bycatch
14.7	No bycatch
14.7	No bycatch
14.7	No bycatch
14.7	No bycatch
14.7	No bycatch
14.7	No bycatch
14.7	No bycatch
14.7	No bycatch
14.7	No bycatch
14.7	No bycatch
14.7	No bycatch
14.7	No bycatch
14.7	No bycatch
14.7	No bycatch
14.7	No bycatch
14.7	No bycatch
14.7	No bycatch
14.7	No bycatch
14.7	No bycatch
14.7	No bycatch
14.7	No bycatch
14.7	No bycatch
14.7	No bycatch
14.7	No bycatch
14.7	No bycatch
14.7	No bycatch
14.7	No bycatch
14.7	No bycatch
14.7	No bycatch
14.7	No bycatch
14.7	No bycatch
14.7	No bycatch
14.7	No bycatch
14.7	No bycatch
14.7	No bycatch
14.7	No bycatch
14.7	No bycatch
14.7	No bycatch
14.7	No bycatch
14.7	No bycatch
14.7	No bycatch
14.7	No bycatch
14.7	No bycatch
14.7	No bycatch
14.7	No bycatch
14.7	No bycatch
14.7	No bycatch
14.7	No bycatch
14.7	No bycatch
14.7	No bycatch
14.7	No bycatch
14.7	No bycatch
14.7	No bycatch
14.7	No bycatch
14.7	No bycatch
14.7	No bycatch
14.7	No bycatch
14.7	No bycatch
14.7	No bycatch
14.7	No bycatch
14.7	No bycatch
14.7	No bycatch
14.7	No bycatch
14.7	No bycatch
14.7	No bycatch
14.7	No bycatch
14.7	No bycatch
14.7	No bycatch
14.7	No bycatch
14.7	No bycatch
14.7	No bycatch
14.7	No bycatch
14.7	No bycatch
14.7	No bycatch
14.7	No bycatch
14.7	No bycatch
14.7	No bycatch
14.7	No bycatch
14.7	No bycatch
14.7	No bycatch
14.7	No bycatch
14.7	No bycatch
14.7	No bycatch
14.7	No bycatch
14.7	No bycatch
14.7	No bycatch
14.7	No bycatch
14.7	No bycatch
14.7	No bycatch
14.7	No bycatch
14.7	No bycatch
14.7	No bycatch
14.7	No bycatch
14.7	No bycatch
14.7	No bycatch
14.7	No bycatch
14.7	No bycatch
14.7	No bycatch
14.7	No bycatch
14.7	No bycatch
14.7	No bycatch
14.7	No bycatch
14.7	No bycatch
14.7	No bycatch
14.7	No bycatch
14.7	No bycatch
14.7	No bycatch
14.7	No bycatch
14.7	No bycatch
14.7	No bycatch
14.7	No bycatch
14.7	No bycatch
14.7	No bycatch
14.7	No bycatch
14.7	No bycatch
14.7	No bycatch
14.7	No bycatch
14.7	No bycatch
14.7	No bycatch
14.7	No bycatch
14.7	No bycatch
14.7	No bycatch
14.7	No bycatch
14.7	No bycatch
14.7	No bycatch
14.7	No bycatch
14.7	No bycatch
14.7	No bycatch
14.7	No bycatch
14.7	No bycatch
14.7	No bycatch
14.7	No bycatch
14.7	No bycatch
14.7	No bycatch
14.7	No bycatch
14.7	No bycatch
14.7	No bycatch
14.7	No bycatch
14.7	No bycatch
14.7	No bycatch
14.7	No bycatch
14.7	No bycatch
14.7	No bycatch
14.7	No bycatch
14.7	No bycatch
14.7	No bycatch
14.7	No bycatch
14.7	No bycatch
14.7	No bycatch
14.7	No bycatch
14.7	No bycatch
14.7	No bycatch
14.7	No bycatch
14.7	No bycatch
14.7	No bycatch
14.7	No bycatch
14.7	No bycatch
14.7	No bycatch
14.7	No bycatch
14.7	No bycatch
14.7	No bycatch
14.7	No bycatch
14.7	No bycatch
14.7	No bycatch
14.7	No bycatch
14.7	No bycatch
14.7	No bycatch
14.7	No bycatch
14.7	No bycatch
14.7	No bycatch
14.7	No bycatch
14.7	No bycatch
14.7	No bycatch
14.7	No bycatch
14.7	No bycatch
14.7	No bycatch
14.7	No bycatch
14.7	No bycatch
14.7	No bycatch
14.7	No bycatch
14.7	No bycatch
14.7	No bycatch
14.7	No bycatch
14.7	No bycatch
14.7	No bycatch
14.7	No bycatch
14.7	No bycatch
14.7	No bycatch
14.7	No bycatch
14.7	No bycatch
14.7	No bycatch
14.7	No bycatch
14.7	No bycatch
14.7	No bycatch
14.7	No bycatch
14.7	No bycatch
14.7	No bycatch
14.7	No bycatch
14.7	No bycatch
14.7	No bycatch
14.7	No bycatch
14.7	No bycatch
14.7	No bycatch
14.7	No bycatch
14.7	No bycatch
14.7	No bycatch
14.7	No bycatch
14.7	No bycatch
14.7	No bycatch
14.7	No bycatch
14.7	No bycatch
14.7	No bycatch
14.7	No bycatch
14.7	No bycatch
14.7	Bycatch
14.6	No bycatch
14.6	No bycatch
14.6	No bycatch
14.6	No bycatch
14.6	No bycatch
14.6	No bycatch
14.6	No bycatch
14.6	No bycatch
14.6	No bycatch
14.6	No bycatch
14.6	No bycatch
14.6	No bycatch
14.6	No bycatch
14.6	No bycatch
14.6	No bycatch
14.6	No bycatch
14.6	No bycatch
14.6	No bycatch
14.6	No bycatch
14.6	No bycatch
14.6	No bycatch
14.6	No bycatch
14.6	No bycatch
14.6	No bycatch
14.6	No bycatch
14.6	No bycatch
14.6	No bycatch
14.6	No bycatch
14.6	No bycatch
14.6	No bycatch
14.6	No bycatch
14.6	No bycatch
14.6	No bycatch
14.6	No bycatch
14.6	No bycatch
14.6	No bycatch
14.6	No bycatch
14.6	No bycatch
14.6	No bycatch
14.6	No bycatch
14.6	No bycatch
14.6	No bycatch
14.6	No bycatch
14.6	No bycatch
14.6	No bycatch
14.6	No bycatch
14.6	No bycatch
14.6	No bycatch
14.6	No bycatch
14.6	No bycatch
14.6	No bycatch
14.6	No bycatch
14.6	No bycatch
14.6	No bycatch
14.6	No bycatch
14.6	No bycatch
14.6	No bycatch
14.6	No bycatch
14.6	No bycatch
14.6	No bycatch
14.6	No bycatch
14.6	No bycatch
14.6	No bycatch
14.6	No bycatch
14.6	No bycatch
14.6	No bycatch
14.6	No bycatch
14.6	No bycatch
14.6	No bycatch
14.6	No bycatch
14.6	No bycatch
14.6	No bycatch
14.6	No bycatch
14.6	No bycatch
14.6	No bycatch
14.6	No bycatch
14.6	No bycatch
14.6	No bycatch
14.6	No bycatch
14.6	No bycatch
14.6	No bycatch
14.6	No bycatch
14.6	No bycatch
14.6	No bycatch
14.6	No bycatch
14.6	No bycatch
14.6	No bycatch
14.6	No bycatch
14.6	No bycatch
14.6	No bycatch
14.6	No bycatch
14.6	No bycatch
14.6	No bycatch
14.6	No bycatch
14.6	No bycatch
14.6	No bycatch
14.6	No bycatch
14.6	No bycatch
14.6	No bycatch
14.6	No bycatch
14.6	No bycatch
14.6	No bycatch
14.6	No bycatch
14.6	No bycatch
14.6	No bycatch
14.6	No bycatch
14.6	No bycatch
14.6	No bycatch
14.6	No bycatch
14.6	No bycatch
14.6	No bycatch
14.6	No bycatch
14.6	No bycatch
14.6	No bycatch
14.6	No bycatch
14.6	No bycatch
14.6	No bycatch
14.6	No bycatch
14.6	No bycatch
14.6	No bycatch
14.6	No bycatch
14.6	No bycatch
14.6	No bycatch
14.6	No bycatch
14.6	No bycatch
14.6	No bycatch
14.6	No bycatch
14.6	No bycatch
14.6	No bycatch
14.6	No bycatch
14.6	No bycatch
14.6	No bycatch
14.6	No bycatch
14.6	No bycatch
14.6	No bycatch
14.6	No bycatch
14.6	No bycatch
14.6	No bycatch
14.6	No bycatch
14.6	No bycatch
14.6	No bycatch
14.6	No bycatch
14.6	No bycatch
14.6	No bycatch
14.6	No bycatch
14.6	No bycatch
14.6	No bycatch
14.6	No bycatch
14.6	No bycatch
14.6	No bycatch
14.6	No bycatch
14.6	No bycatch
14.6	No bycatch
14.6	No bycatch
14.6	No bycatch
14.6	No bycatch
14.6	No bycatch
14.6	No bycatch
14.6	No bycatch
14.6	No bycatch
14.6	No bycatch
14.6	No bycatch
14.6	No bycatch
14.6	No bycatch
14.6	No bycatch
14.6	No bycatch
14.6	No bycatch
14.6	No bycatch
14.6	No bycatch
14.6	No bycatch
14.6	No bycatch
14.6	No bycatch
14.6	No bycatch
14.6	No bycatch
14.6	No bycatch
14.6	No bycatch
14.6	No bycatch
14.6	No bycatch
14.6	No bycatch
14.6	No bycatch
14.6	No bycatch
14.6	No bycatch
14.6	No bycatch
14.6	No bycatch
14.6	No bycatch
14.6	No bycatch
14.6	No bycatch
14.6	No bycatch
14.6	No bycatch
14.6	No bycatch
14.6	No bycatch
14.6	No bycatch
14.6	No bycatch
14.6	No bycatch
14.6	No bycatch
14.6	No bycatch
14.6	No bycatch
14.6	No bycatch
14.6	No bycatch
14.6	No bycatch
14.6	No bycatch
14.6	No bycatch
14.6	No bycatch
14.6	No bycatch
14.6	No bycatch
14.6	No bycatch
14.6	No bycatch
14.6	No bycatch
14.6	No bycatch
14.6	No bycatch
14.6	No bycatch
14.6	No bycatch
14.6	No bycatch
14.6	No bycatch
14.6	No bycatch
14.6	No bycatch
14.6	No bycatch
14.6	No bycatch
14.6	No bycatch
14.6	No bycatch
14.6	No bycatch
14.6	No bycatch
14.6	No bycatch
14.6	No bycatch
14.6	No bycatch
14.6	No bycatch
14.6	No bycatch
14.6	No bycatch
14.6	No bycatch
14.6	No bycatch
14.6	No bycatch
14.6	No bycatch
14.6	No bycatch
14.6	No bycatch
14.6	No bycatch
14.6	No bycatch
14.6	No bycatch
14.6	No bycatch
14.6	No bycatch
14.6	No bycatch
14.6	No bycatch
14.6	No bycatch
14.6	No bycatch
14.6	No bycatch
14.6	No bycatch
14.6	No bycatch
14.6	No bycatch
14.6	No bycatch
14.6	No bycatch
14.6	No bycatch
14.6	No bycatch
14.6	No bycatch
14.6	No bycatch
14.6	No bycatch
14.6	No bycatch
14.6	No bycatch
14.6	No bycatch
14.6	No bycatch
14.6	No bycatch
14.6	No bycatch
14.6	No bycatch
14.6	No bycatch
14.6	No bycatch
14.6	No bycatch
14.6	No bycatch
14.6	No bycatch
14.6	No bycatch
14.6	No bycatch
14.6	No bycatch
14.6	No bycatch
14.6	No bycatch
14.6	No bycatch
14.6	No bycatch
14.6	No bycatch
14.6	No bycatch
14.6	No bycatch
14.6	No bycatch
14.6	No bycatch
14.6	No bycatch
14.6	No bycatch
14.6	No bycatch
14.5	No bycatch
14.5	No bycatch
14.5	No bycatch
14.5	No bycatch
14.5	No bycatch
14.5	No bycatch
14.5	No bycatch
14.5	No bycatch
14.5	No bycatch
14.5	No bycatch
14.5	No bycatch
14.5	No bycatch
14.5	No bycatch
14.5	No bycatch
14.5	No bycatch
14.5	No bycatch
14.5	No bycatch
14.5	No bycatch
14.5	No bycatch
14.5	No bycatch
14.5	No bycatch
14.5	No bycatch
14.5	No bycatch
14.5	No bycatch
14.5	No bycatch
14.5	No bycatch
14.5	No bycatch
14.5	No bycatch
14.5	No bycatch
14.5	No bycatch
14.5	No bycatch
14.5	No bycatch
14.5	No bycatch
14.5	No bycatch
14.5	No bycatch
14.5	No bycatch
14.5	No bycatch
14.5	No bycatch
14.5	No bycatch
14.5	No bycatch
14.5	No bycatch
14.5	No bycatch
14.5	No bycatch
14.5	No bycatch
14.5	No bycatch
14.5	No bycatch
14.5	No bycatch
14.5	No bycatch
14.5	No bycatch
14.5	No bycatch
14.5	No bycatch
14.5	No bycatch
14.5	No bycatch
14.5	No bycatch
14.5	No bycatch
14.5	No bycatch
14.5	No bycatch
14.5	No bycatch
14.5	No bycatch
14.5	No bycatch
14.5	No bycatch
14.5	No bycatch
14.5	No bycatch
14.5	No bycatch
14.5	No bycatch
14.5	No bycatch
14.5	No bycatch
14.5	No bycatch
14.5	No bycatch
14.5	No bycatch
14.5	No bycatch
14.5	No bycatch
14.5	No bycatch
14.5	No bycatch
14.5	No bycatch
14.5	No bycatch
14.5	No bycatch
14.5	No bycatch
14.5	No bycatch
14.5	No bycatch
14.5	No bycatch
14.5	No bycatch
14.5	No bycatch
14.5	No bycatch
14.5	No bycatch
14.5	No bycatch
14.5	No bycatch
14.5	No bycatch
14.5	No bycatch
14.5	No bycatch
14.5	No bycatch
14.5	No bycatch
14.5	No bycatch
14.5	No bycatch
14.5	No bycatch
14.5	No bycatch
14.5	No bycatch
14.5	No bycatch
14.5	No bycatch
14.5	No bycatch
14.5	No bycatch
14.5	No bycatch
14.5	No bycatch
14.5	No bycatch
14.5	No bycatch
14.5	No bycatch
14.5	No bycatch
14.5	No bycatch
14.5	No bycatch
14.5	No bycatch
14.5	No bycatch
14.5	No bycatch
14.5	No bycatch
14.5	No bycatch
14.5	No bycatch
14.5	No bycatch
14.5	No bycatch
14.5	No bycatch
14.5	No bycatch
14.5	No bycatch
14.5	No bycatch
14.5	No bycatch
14.5	No bycatch
14.5	No bycatch
14.5	No bycatch
14.5	No bycatch
14.5	No bycatch
14.5	No bycatch
14.5	No bycatch
14.5	No bycatch
14.5	No bycatch
14.5	No bycatch
14.5	No bycatch
14.5	No bycatch
14.5	No bycatch
14.5	No bycatch
14.5	No bycatch
14.5	No bycatch
14.5	No bycatch
14.5	No bycatch
14.5	No bycatch
14.5	No bycatch
14.5	No bycatch
14.5	No bycatch
14.5	No bycatch
14.5	No bycatch
14.5	No bycatch
14.5	No bycatch
14.5	No bycatch
14.5	No bycatch
14.5	No bycatch
14.5	No bycatch
14.5	No bycatch
14.5	No bycatch
14.5	No bycatch
14.5	No bycatch
14.5	No bycatch
14.5	No bycatch
14.5	No bycatch
14.5	No bycatch
14.5	No bycatch
14.5	No bycatch
14.5	No bycatch
14.5	No bycatch
14.5	No bycatch
14.5	No bycatch
14.5	No bycatch
14.5	No bycatch
14.5	No bycatch
14.5	No bycatch
14.5	No bycatch
14.5	No bycatch
14.5	No bycatch
14.5	No bycatch
14.5	No bycatch
14.5	No bycatch
14.5	No bycatch
14.5	No bycatch
14.5	No bycatch
14.5	No bycatch
14.5	No bycatch
14.5	No bycatch
14.5	No bycatch
14.5	No bycatch
14.5	No bycatch
14.5	No bycatch
14.5	No bycatch
14.5	No bycatch
14.5	No bycatch
14.5	No bycatch
14.5	No bycatch
14.5	No bycatch
14.5	No bycatch
14.5	No bycatch
14.5	No bycatch
14.5	No bycatch
14.5	No bycatch
14.5	No bycatch
14.5	No bycatch
14.5	No bycatch
14.5	No bycatch
14.5	No bycatch
14.5	No bycatch
14.5	No bycatch
14.5	No bycatch
14.5	No bycatch
14.5	No bycatch
14.5	No bycatch
14.5	No bycatch
14.5	No bycatch
14.5	No bycatch
14.5	No bycatch
14.5	No bycatch
14.5	No bycatch
14.5	No bycatch
14.5	No bycatch
14.5	No bycatch
14.5	No bycatch
14.5	No bycatch
14.5	No bycatch
14.5	No bycatch
14.5	No bycatch
14.5	No bycatch
14.5	No bycatch
14.5	No bycatch
14.5	No bycatch
14.5	No bycatch
14.5	No bycatch
14.5	No bycatch
14.5	No bycatch
14.5	No bycatch
14.5	No bycatch
14.5	No bycatch
14.5	No bycatch
14.5	No bycatch
14.5	No bycatch
14.5	No bycatch
14.5	No bycatch
14.5	No bycatch
14.5	No bycatch
14.5	No bycatch
14.5	No bycatch
14.5	No bycatch
14.5	No bycatch
14.5	No bycatch
14.5	No bycatch
14.5	No bycatch
14.5	No bycatch
14.5	No bycatch
14.5	No bycatch
14.5	No bycatch
14.5	No bycatch
14.5	No bycatch
14.5	No bycatch
14.5	No bycatch
14.5	No bycatch
14.4	No bycatch
14.4	No bycatch
14.4	No bycatch
14.4	No bycatch
14.4	No bycatch
14.4	No bycatch
14.4	No bycatch
14.4	No bycatch
14.4	No bycatch
14.4	No bycatch
14.4	No bycatch
14.4	No bycatch
14.4	No bycatch
14.4	No bycatch
14.4	No bycatch
14.4	No bycatch
14.4	No bycatch
14.4	No bycatch
14.4	No bycatch
14.4	No bycatch
14.4	No bycatch
14.4	No bycatch
14.4	No bycatch
14.4	No bycatch
14.4	No bycatch
14.4	No bycatch
14.4	No bycatch
14.4	No bycatch
14.4	No bycatch
14.4	No bycatch
14.4	No bycatch
14.4	No bycatch
14.4	No bycatch
14.4	No bycatch
14.4	No bycatch
14.4	No bycatch
14.4	No bycatch
14.4	No bycatch
14.4	No bycatch
14.4	No bycatch
14.4	No bycatch
14.4	No bycatch
14.4	No bycatch
14.4	No bycatch
14.4	No bycatch
14.4	No bycatch
14.4	No bycatch
14.4	No bycatch
14.4	No bycatch
14.4	No bycatch
14.4	No bycatch
[truncated: 50,790 more rows]
